# Supplementary material for: Genome Analysis of Pseudomonas aeruginosa Strains from Chronically Infected Patients with High Levels of Persister Formation
Source: Pathogens. 2023 Mar 8;12(3):426. doi: 10.3390/pathogens12030426 (PMC10051920; doi:10.3390/pathogens12030426)
Supplement: Supplementary file 1 [file pathogens-12-00426-s001.zip]

Archive with 4 entries (4 files):
- Supplemenatry Table S4.xlsx
- Supplementary Table S1.pdf
- Supplementary Table S2.pdf
- Supplementary Table S3.xlsx
