# Supplementary material for: Genome Analysis of Pseudomonas aeruginosa Strains from Chronically Infected Patients with High Levels of Persister Formation
Source: Pathogens. 2023 Mar 8;12(3):426. doi: 10.3390/pathogens12030426 (PMC10051920; doi:10.3390/pathogens12030426)
Supplement: Supplementary file 1 [file pathogens-12-00426-s001.zip › Supplemenatry Table S4.xlsx]

## Sheet: all
biosample	accession	biosample	strain	collection_date	geographic_location	isolation_source	host	host_disease	host_age	collected_by	serovar
SAMN20342957	GCF_019379355.1	TL3773	2018-05-23	China	blood	Homo sapiens	severe sepsis, urinary tract infection and lung infection		Department of Clinical Laboratory, the First Affiliated Hospital of Wenzhou Medical University
SAMN10449072	GCF_003957825.1	GIMC5015:PAKB6	2014	Russia: Moscow	bronchoalveolar lavage	Homo sapiens	Pneumonia		Nesterenko L.N.
SAMN07291551	GCF_003288435.1	AR_458	missing	missing	missing	missing	missing		missing
SAMN19950564	GCF_019857625.1	FAHZU40	2018-03-23	China:Hangzhou		Homo sapiens
SAMN02894355	GCF_001516305.2	H5708	2012	USA: New York, NY	missing	Homo sapiens	Cancer		Memorial Hospital
SAMN14271760	GCF_013343555.1	DVT410	Unknown	USA: Pennsylvania, Pittsburgh	lung	Homo sapiens	cystic fibrosis		University of Pittsburgh Medical Center
SAMN09831327	GCF_003429185.1	PABL012	1999-10	USA: Chicago, Illinois	blood	Homo sapiens	Bacteremia		Unknown
SAMEA104432335	GCF_900243355.1
SAMN07424172	GCF_009720425.1	T2101	2013	Thailand: Bangkok	adult male sputum	Homo sapiens
SAMN08435059	GCF_003332705.2	PA34	1997	India	eye	Homo sapiens	Microbial Keratitis		LVPEI
SAMN13234654	GCF_021513475.1	R03	2013-01	New Zealand: Dunedin	sputum	Homo sapiens	Cystic Fibrosis		University of Otago
SAMN07958398	GCF_003433235.1	24Pae112	2015-03-05	Colombia	blood	Homo sapiens	Sepsis		Bacterial Molecular Genetics Laboratory
SAMN16443707	GCF_022810925.1	ST1076_d97burn2	2011-04	Switzerland	Burn	Homo sapiens	Burn wound		Yok-Ai Que
SAMN23245687	GCF_020990465.1	P4970C	2018	Sierra Leone: Freetown	urine	Homo sapiens	Fever		a public hospital
SAMN15214140	GCF_016745135.1	SE5352	2017	China: Jiangsu	sputum	Homo sapiens	missing		a teaching hospital
SAMN02389526	GCF_000504045.1	MTB-1		India	t-HCH contaminated soil
SAMN08722738	GCF_016107485.1	MPAO1	2017	Switzerland: St.Gallen	Cell culture
SAMN19287564	GCF_018598285.3	CCBH28525	2020-07-14	Brazil	Tracheal secretion	Homo sapiens	Unknown		LACEN, BA
SAMN15783927	GCF_015697665.1	A-I-1	2016-07-18	France: Rouen	urine	Homo sapiens	Urinary Tract Infetion	70	Rouen University Hospital
SAMN16656078	GCF_019857245.1	SRRSH15	2018-01-08	China:Hangzhou		Homo sapiens
SAMN09469727	GCF_003408495.1	Y71	2009	South Korea: Seoul	sputum	Homo sapiens	Pneumonia	70	Yonsei University Severance Hospital
SAMEA4916123	GCF_900618335.1		2015-09-16	Switzerland	hospital	Homo sapiens			University Basel Hospital
SAMD00276650	GCF_018409365.1	missing	not applicable	not applicable
SAMN10187562	GCF_003716765.1	SP4528	2016	India	sputum	Homo sapiens	Respiratory tract infection		Christian Medical College
SAMN16393143	GCF_014930935.1	KC-Tt-1	2020-08	South Korea: Ulsan	missing	Tursiops truncatus (Bottlenose dolphin)			Ji Hyung Kim
SAMN02472098	GCF_000473745.2	VRFPA04	2013-06	India: Chennai	Corneal button from patient with corneal keratitis	Homo sapiens
SAMN26741374	GCF_022699485.1	ATCC BAA-2114	1995/1996	USA		Homo sapiens
SAMN13234652	GCF_021513575.1	R01	2012-08	New Zealand: Dunedin	sputum	Homo sapiens	Cystic Fibrosis		University of Otago
SAMN26741367	GCF_022699505.1	ATCC BAA-2108	1995/1996	USA		Homo sapiens
SAMN09831332	GCF_003429205.1	PABL017	2000-01	USA: Chicago, Illinois	blood	Homo sapiens	Bacteremia		Unknown
SAMN02894357	GCF_001516265.1	F30658	2012	USA: New York, NY	missing	Homo sapiens	Cancer		Memorial Hospital
SAMN04910066	GCF_001721785.1	PA_D9	2014-01-21	China: Nanning	Sputum; Late isolate from VAP patient 1	Homo sapiens	Ventilator associated pneumonia	50	Wang Ke
SAMN14271758	GCF_013343575.1	DVT401	Unknown	USA: Pennsylvania, Pittsburgh	wound	Homo sapiens	leg ulcer		University of Pittsburgh Medical Center
SAMN06349407	GCF_002085755.1	E6130952	2014	Canada: Toronto	sputum	Homo sapiens	respiratory failure		St. Joseph's Hospital
SAMN26565131	GCF_022638175.1	E131	2010	USA	oropharynx, sputum, or bronchoalveolar lavage	Homo sapiens	Cystic fibrosis		EPIC Observational Study NCT00676169
SAMN05020326	GCF_002205375.1	Pa1242	2014-05-02	Mexico: Mexico city	blood	Homo sapiens	Chiari malformation	12 years	not applicable
SAMN08915456	GCF_008033765.1	IMP66	2012-04-20	China:Daqing	crude oil
SAMN24579862	GCF_023066845.1	PA1616	2015/2017	China:Wenzhou		Homo sapiens
SAMN05729608	GCF_001750705.1	FA-HZ1	2015-01-01	China	wastewater
SAMN15783928	GCF_015697645.1	B-I-1	2016-08-20	France: Rouen	urine	Homo sapiens	Asymptomatic Bacteriuria	65	Rouen University Hospital
SAMN06689794	GCF_002104615.1	PASGNDM345	2015-05-02	Singapore	sputum	Homo sapiens	N.A.		Jeanette WP Teo
SAMN15195796	GCF_021497285.1	DL201330	2013	China: Dalian	unknown	Homo sapiens	unknown		a public hospital
SAMEA4916038	GCF_900618245.1		2017	Switzerland	hospital	Homo sapiens			University Basel Hospital
SAMN16443708	GCF_022810905.1	ST1076_d100blood1	2011-04	Switzerland	bloodstream	Homo sapiens	Burn wound		Yok-Ai Que
SAMN16229869	GCF_014792125.1	R31	2015-09-08	China:chongqing	sputum
SAMN03940421	GCF_001900225.1	SCVJan	2013-01-01	United Kingdom: Scotland, Glasgow	murine model
SAMEA3484633	GCF_900069025.1	DK1
SAMN23605136	GCF_021166275.2	UNC_PaerCF38	2011-02-22	USA: Chapel Hill, North Carolina	sputum	Homo sapiens
SAMN15834152	GCF_016745195.1	1903031130	2019	China: Henan	sputum	Homo sapiens	pneumonia		a teaching hospital
SAMD00027370	GCF_001548135.1	8380	1989-11-22	Japan		Homo sapiens
SAMEA3923580	GCF_900636975.1	NCTC13715	2011	United Kingdom: Walsall	urine	Homo sapiens				not available: to be reported later
SAMN13234653	GCF_021513415.1	R02	2013-04	New Zealand: Dunedin	sputum	Homo sapiens	Cystic Fibrosis		University of Otago
SAMN04914475	GCF_001721825.1	PA_D22	2014-03-21	China: Nanning	Sputum; Late isolate from VAP patient 3	Homo sapiens	Ventilator associated pneumonia	82	Wang Ke
SAMEA4916069	GCF_900618285.1		2017	Switzerland	hospital	Homo sapiens			University Basel Hospital
SAMD00020552	GCF_001547955.1	NCGM257	2004-11	Tokyo		Homo sapiens
SAMEA4785251	GCF_900497025.1
SAMN08866462	GCF_003052005.2	WCHPA075019	2017-07	China: Chengdu, Sichuan		Homo sapiens
SAMN26226215	GCF_022570415.1	H05	missing	Spain	Intubated patient
SAMN05583819	GCF_002085605.1	RIVM-EMC2982	not applicable	Netherlands: Bilthoven	unavailable	Homo sapiens	unavailable		EMC
SAMN13612472	GCF_013305845.1	LIUYANG-A	2018-04-21	China	Integrative Microbiology Research Center, South China Agricultural University (SCAU), Tianhe District, Guangzhou China
SAMN20982450	GCF_019915465.1	SCAID TST-2021 (7/157)	2021-03-10	Kazakhstan: Almaty	Swab from tracheostomic tube	Homo sapiens	Surgical Procedures, Operative		JSC Scientific Center for anti-infectious Drugs, Laboratory of Microbiology
SAMN19950569	GCF_019857525.1	SRRSH1521	2018-08-28	China:Hangzhou		Homo sapiens
SAMN02603192	GCF_000496645.1	PA1R
SAMEA26686918	GCF_900149285.1
SAMN02894354	GCF_001516325.2	H27930	2012	USA: New York, NY	missing	Homo sapiens	Cancer		Memorial Hospital
SAMN07291548	GCF_003288355.1	AR_455	missing	missing	missing	missing	missing		missing
SAMN02894344	GCF_001516205.2	W45909	2012	USA: New York, NY	missing	Homo sapiens	Cancer		Memorial Hospital
SAMN20703519	GCF_019738995.2	P8W	2018-03-10	China:Tianjin,Affiliated Hospital of Nankai University	burn wound	Homo sapiens
SAMN08101543	GCF_002812905.2	PB350	2016-04-17	USA: New York	sputum	Homo sapiens			Westchester Medical Center
SAMN13831656	GCF_009911735.1	RD1-3	2018-08-05	China:Yangling	landfill	missing
SAMN02894346	GCF_001516165.2	W16407	2012	USA: New York, NY	missing	Homo sapiens	Cancer		Memorial Hospital
SAMN02894359	GCF_001542835.1	F9670	2012	USA: New York, NY	missing	Homo sapiens	Cancer		Memorial Hospital
SAMD00018700	GCF_000829275.1	NCGM1900	2012	Japan: Hyogo prefecture		Homo sapiens
SAMN10290269	GCF_014490645.1	PA3	2008-10-10	China:Chongqing	missing	Homo sapiens
SAMN02894358	GCF_001516245.2	F23197	2012	USA: New York, NY	missing	Homo sapiens	Cancer		Memorial Hospital
SAMN19429924	GCF_019466145.1	YY322	2020-12-26	China: Shanghai
SAMN02947975	GCF_000763245.3	CCBH4851	2008-12-10	Brazil	catheter tip	Homo sapiens			Goiais
SAMN15346999	GCF_013467605.1	ACR22	2019-12-05	China:Nanning		sugarcane
SAMN04893615	GCF_001632245.1	BAMCPA07-48	not collected	not applicable	combat injury wound	Homo sapiens
SAMN26565086	GCF_022638055.1	E104	2010	USA	oropharynx, sputum, or bronchoalveolar lavage	Homo sapiens	Cystic fibrosis		EPIC Observational Study NCT00676169
SAMN26226226	GCF_022569895.1	H17	missing	India	Pepper plant
SAMN10574818	GCF_009648875.1	CFSAN084950	2018	USA:GA	arugula				MOD1
SAMN16656074	GCF_019857325.1	QZPH41	2018-09-17	China:Quzhou		Homo sapiens
SAMN16656073	GCF_019857345.1	NDTH10366	missing	China:Nanjing		Homo sapiens
SAMN07291503	GCF_002968515.1		missing	missing	missing	missing	missing		missing
SAMN03145716	GCF_001606045.1	N17-1	2013-06-15	China: Haidian, Beijing
SAMN02383553	GCF_000496455.2	DH01	1997-05	France	Patient (nose)	Homo sapiens	Assymptomatic carrier		Didier Hocquet
SAMN17065268	GCF_018141645.1	PAM68	2016-07	China:Shaanxi	urine	Homo sapiens	urine infection		Northwest University
SAMN13267615	GCF_009676785.1	1811-18R001	2018-11-18	China	sputum	Homo sapiens	lung infection		Kaiying Wang
SAMN19950572	GCF_019857465.1	ZPPH2	2017-06-03	China:Hangzhou		Homo sapiens
SAMN14271764	GCF_013343495.1	DVT414	Unknown	USA: Pennsylvania, Pittsburgh	lung	Homo sapiens	cystic fibrosis		University of Pittsburgh Medical Center
SAMN04455104	GCF_001792835.1	PA1088	1997	Brazil: Sao Paulo, SP	urine	Homo sapiens
SAMN17575725	GCF_016811975.1	152962	2015-07-01	France: Paris	blood	Homo sapiens	Sepsis		French NRC
SAMN26226220	GCF_022569975.1	H10	missing	United Kingdom	Keratitis
SAMN10163255	GCF_003641125.1	268	2018-01-05	USA: California		Homo sapiens
SAMN13234660	GCF_021513535.1	R09	2012-10	New Zealand: Dunedin	sputum	Homo sapiens	Cystic Fibrosis		University of Otago
SAMN06234157	GCF_002223805.1	L10	2014-03	China: Binzhou	Halobiotic reed
SAMN14271772	GCF_013343395.1	DVT423	Unknown	USA: Pennsylvania, Pittsburgh	lung	Homo sapiens	cystic fibrosis		University of Pittsburgh Medical Center
SAMN15196025	GCF_021497405.1	SE5431	2012	China: Suzhou	blood	Homo sapiens	unknown		a teaching hospital
SAMN27570673	GCF_023093975.1	34Pae8	2017-05	Colombia: Bogota	blood	Homo sapiens	Bacterial infectious disease		LGMB
SAMN16132399	GCF_018279305.1	ZBX-P11	2018-09-21	Lebanon: Beirut	DTA	Homo sapiens	Pseudomonas infection		George F. Araj
SAMN26741403	GCF_022699525.1	NY4605	2016	China		Homo sapiens
SAMN05006707	GCF_001679685.1	PA121617	2012-06-04	China: Guangzhou	sputum	Homo sapiens	Respiratory disease		First Affiliated Hospital of Guangzhou Medical University
SAMN23672503	GCF_021184245.1	JNQH-PA027	2019-05-10	China: Jinan, Shandong province	sputum	Homo sapiens	pulmonary infection		Yujiao Wang
SAMN20362537	GCF_019434155.1	UNC_PaerCF14	2018-11-15	USA: Chapel Hill, North Carolina	sputum	Homo sapiens
SAMN10374624	GCF_003798125.1	H25883	2010-05-25	Switzerland	Biopsy	Homo sapiens	Burned		Lausanne University Hospital
SAMN04108365	GCF_003571505.1	N15-01092	2015	Canada	missing	missing	missing		missing
SAMN07291553	GCF_003288335.1	AR_460	missing	missing	missing	missing	missing		missing
SAMN16443705	GCF_022810945.1	ST167_d68blood2	2011-03	Switzerland	bloodstream	Homo sapiens	Burn wound		Yok-Ai Que
SAMN23672582	GCF_021184265.1	JNQH-PA033	2019-05-29	China: Jinan, Shandong province	urine	Homo sapiens	cholelithiasis		Yujiao Wang
SAMN13234655	GCF_021513455.1	R04	2012-11	New Zealand: Dunedin	sputum	Homo sapiens	Cystic Fibrosis		University of Otago
SAMN04074798	GCF_001293085.1	PA1RG	2014-05-15	China: Chongqing	hospital sewage	/lab host=not applicable			Shuguang Lu	not applicable
SAMN19950571	GCF_019857485.1	ZPPH1	2017-07-05	China:Hangzhou		Homo sapiens
SAMN28180381	GCF_023380065.1	D5	2020-12-01	China: Urumqi	sputum
SAMN14554964	GCF_012935295.1	AA2	not collected	not applicable	CF sputum
SAMN26564916	GCF_022637915.1	E113	2010	USA	oropharynx, sputum, or bronchoalveolar lavage	Homo sapiens	Cystic fibrosis		EPIC Observational Study NCT00676169
SAMN18237922	GCF_017378475.1	LYSZa2	2020-02	China:Shenzhen		Homo sapiens
SAMN13612474	GCF_013305815.1	LIUYANG-C	2018-04-21	China	Integrative Microbiology Research Center, South China Agricultural University (SCAU), Tianhe District, Guangzhou China
SAMN23605132	GCF_021166355.2	UNC_PaerCF19	2011-01-04	USA: Chapel Hill, North Carolina	sputum	Homo sapiens
SAMN26565253	GCF_022649245.1	E167	2010	USA	oropharynx, sputum, or bronchoalveolar lavage	Homo sapiens	Cystic fibrosis		EPIC Observational Study NCT00676169
SAMN16132400	GCF_018279285.1	ZBX-P12	2018-07-30	Lebanon: Beirut	urine	Homo sapiens	Pseudomonas infection		George F. Araj
SAMN09469732	GCF_003369755.1	Y82	2009	South Korea: Seoul	sputum	Homo sapiens	Pneumonia	58	Yonsei University Severance Hospital
SAMN26565087	GCF_022649105.1	E125	2010	USA	oropharynx, sputum, or bronchoalveolar lavage	Homo sapiens	Cystic fibrosis		EPIC Observational Study NCT00676169
SAMN07291537	GCF_003073615.1	AR444	missing	missing	missing	missing	missing		missing
SAMN14078799	GCF_022870025.1	PartH-Paeruginosa-RM8376	missing	missing	missing	missing	missing		ATCC -&gt; NIST
SAMN05020321	GCF_002192495.1	Pa58	2005-10-25	Mexico: Mexico city	bronchial washing	Homo sapiens	ventilator-associated pneumonia		not applicable
SAMN26650298	GCF_022670795.1	PA1_NCHU	2019	Taiwan	blood	Homo sapiens	septicemia		YS Lin
SAMN10697224	GCF_013341315.1	PAAK095	2015	Canada:Toronto	lungs	Homo sapiens	Cystic fibrosis		Kumar lab
SAMN14271766	GCF_013343475.1	DVT779	Unknown	USA: Pennsylvania, Pittsburgh	lung	Homo sapiens	cystic fibrosis		University of Pittsburgh Medical Center
SAMN12561707	GCF_008705235.1	E90	2010	USA	oropharynx, sputum, or bronchoalveolar lavage	Homo sapiens	Cystic Fibrosis		EPIC Observational Study NCT00676169
SAMN23245613	GCF_020990445.1	P96131	2018	Sierra Leone: Freetown	urine	Homo sapiens	Fever		a public hospital
SAMN06547042	GCF_002287725.2	PPF-1	Unknown	Canada: Montreal	Dental unit waterline
SAMN24059709	GCF_021266605.1	PA0523	2021-09	China:Zhuhai	sputum	Homo sapiens	infection		Zhuhai Hospital
SAMN14986373	GCF_013255565.1	PSE6684	2019-02-02	South Korea	urine	Homo sapiens	pneumonia		Jun Sung HONG
SAMN16443702	GCF_022810985.1	ST167_d67burn1	2011-03	Switzerland	Burn	Homo sapiens	Burn wound		Yok-Ai Que
SAMN15196027	GCF_021497445.1	A0002	2015	China: Hebei	sputum	Homo sapiens	Pleura tumor		a teaching hospital
SAMN06673526	GCF_003025345.2	CR1	2014-10-15	India: Guntur, Andhra Pradesh	Chilli rhizosphere
SAMD00019082	GCF_000829255.1	NCGM1984	2012	Japan: Aomori prefecture		Homo sapiens
SAMN15732853	GCF_014155905.1	NY3045	2015	China: Nanjing	missing	Homo sapiens	pancreatitis		Beijing Institute of Microbiology and Epidemiology
SAMN12306121	GCF_007559125.1	243931	2016	China: Zhejiang	sputum specimen	Homo sapiens	urinary tract infection		a teaching hospital
SAMN13612476	GCF_013305765.1	LIUYANG-E	2019-04-21	USA	South China Agricultural University maintained the laboratory-adapted strain of PAO1 acquired from E. Peter Greenberg, University of Washington
SAMN15013515	GCF_013260445.1	YD001	2018-09-18	China:Guangdong province,Yingde city		Morus alba
SAMN26226224	GCF_022569935.1	H15	missing	Germany	River
SAMN15783930	GCF_015697465.1	G-I-1	2017-11-18	France: Rouen	urine	Homo sapiens	Urinary Tract Infetion	77	Rouen University Hospital
SAMN07291499	GCF_002968755.1		missing	missing	missing	missing	missing		missing
SAMN04910045	GCF_001721765.1	PA_D2	2013-12-24	China: Nanning	Sputum; Early isolate from VAP patient 2	Homo sapiens	Ventilator associated pneumonia	76	Wang Ke
SAMN02887043	GCF_002946935.1	F5677	2012	USA: New York	urine	Homo sapiens	Cancer		Memorial Hospital
SAMN20982452	GCF_019915485.1	SCAID PLC1-2021 (16/222)	2021-03-18	Kazakhstan: Almaty	Pleural Cavity	Homo sapiens	Surgical Procedures		JSC Scientific Center for anti-infectious Drugs, Laboratory of Microbiology
SAMEA3357502	GCF_904866275.1
SAMN13107356	GCF_013305645.2	YT12746	2012	China: Hunan	blood	Homo sapiens	Hematencephalon		a teaching hospital
SAMN12306195	GCF_007559105.1	519119	2017	China: Beijing	bile specimen	Homo sapiens	obstructive jaundice		missing
SAMEA4007823	GCF_900637045.1	NCTC10728	1900/1970		not available: to be reported later	not available				not available: to be reported later
SAMN26226213	GCF_022570455.1	H03	missing	USA	COPD airways
SAMN26226212	GCF_022570475.1	H02	missing	Germany	CF lung
SAMN19950565	GCF_019857605.1	NDTH7329	2018-08-17	China:Nanjing		Homo sapiens
SAMN05020322	GCF_002205335.1	Pa84	2005-07-20	Mexico: Mexico city	bronchial washing	Homo sapiens	ventilator-associated pneumonia		not applicable
SAMEA4916049	GCF_900618255.1		2015-09-16	Switzerland	hospital	Homo sapiens			University Basel Hospital
SAMN14271780	GCF_013343315.1	DVT729	Unknown	USA: Pennsylvania, Pittsburgh	lung	Homo sapiens	cystic fibrosis		University of Pittsburgh Medical Center
SAMN27926083	GCF_023272755.1	8D	2010	China: Changqing oil feild	oil well produced fluid
SAMN13419657	GCF_013394475.2	SE5458	2011-01-15	China:Suzhou	respiratory	Homo sapiens	pneumonia		a teaching hospital
SAMN24579863	GCF_023066825.1	PA1681	2015/2017	China:Wenzhou		Homo sapiens
SAMN14750015	GCF_021378395.1	Pae1255-NDM1	2018-08	Bulgaria	Central venous catheter tip	Homo sapiens	Neurosurgery		St. Ivan Rilski University Hospital
SAMN05383898	GCF_016864415.1	PARM801	2016	China: Beijing	blood	Homo sapiens	acute pulmonary infection		Peking university people's hospital
SAMEA4393802	GCF_900095805.1
SAMN13234662	GCF_021513435.1	R11	2013-04	New Zealand: Dunedin	sputum	Homo sapiens	Cystic Fibrosis		University of Otago
SAMN27554290	GCF_023101265.1	AR19640	2021-06-30	China:Zhejiang province,Hangzhou	rectal swab	Homo sapiens	not applicable		Heng Cai
SAMN15755534	GCF_014217315.1	JNQH-PA57	2019-09-18	China: Shandong	the sputum of a pneumonia patient	Homo sapiens	heart failure combined pulmonary infection	86	Yujiao Wang
SAMN23605131	GCF_021166375.2	UNC_PaerCF13	2018-11-15	USA: Chapel Hill, North Carolina	sputum	Homo sapiens
SAMN15347007	GCF_013467585.1	ACR20	2019-12-05	China:Nanning		sugarcane
SAMN19950575	GCF_019857405.1	ZPPH33	2017-03-14	China:Hangzhou		Homo sapiens
SAMN16965916	GCF_015832075.1		2019-08-20	China:Hangzhou		Homo sapiens
SAMN09407355	GCF_004291075.1	E80	missing	missing		Homo sapiens
SAMN16443700	GCF_022811045.1	ST167_d26burn	2011-02	Switzerland	Burn	Homo sapiens	Burn wound		Yok-Ai Que
SAMN10503341	GCF_003950015.1	IMP-13	2011	Belgium	urine	Homo sapiens	urinary infection		Hopital Bicetre
SAMN18738583	GCF_018138045.1	NDTH9845	2018-11	China: Nanjing		Homo sapiens
SAMN20362540	GCF_019434075.1	UNC_PaerCF20	2011-09-23	USA: Chapel Hill, North Carolina	sputum	Homo sapiens
SAMN28553478	GCF_023571485.1	UNC_PaerCF25	2011-02-03	USA: Chapel Hill, North Carolina	sputum	Homo sapiens
SAMN15214166	GCF_016745175.1	SE5429	2012	China: Jiangsu	urine	Homo sapiens	missing		a teaching hospital
SAMN02415141	GCF_000510305.1	SCV20265			CF isolate	Homo sapiens
SAMN08101544	GCF_002812885.1	PB354	2016-08-04	USA: New York	urine	Homo sapiens			Westchester Medical Center
SAMN02894342	GCF_001542795.2	X78812	2012	USA: New York, NY	missing	Homo sapiens	Cancer		Memorial Hospital
SAMN15195943	GCF_021497345.1	SE5381	2015	China: Suzhou	unknown	Homo sapiens	unknown		a teaching hospital
SAMN02894349	GCF_001515915.2	T38079	2012	USA: New York, NY	missing	Homo sapiens	Cancer		Memorial Hospital
SAMN10163177	GCF_003812905.1	FDAARGOS_501	Unknown	Unknown	UCC isolate	Homo sapiens	Unknown	Unknown	USAMRIID
SAMN16673816	GCF_016105665.1	TJ2019-017	2019-01/2019-12	China:Tianjin	water				Tianjin Centers for Disease Control and Prevention
SAMN04452263	GCF_002075065.1	PA_154197	missing	Hong Kong		Homo sapiens
SAMN17065252	GCF_018141625.1	PAS6	2016-07	China:Shaanxi	urine	Homo sapiens	urine infection		Northwest University
SAMN02732380	GCF_000829885.1	FRD1	1979	USA: Oregon		Homo sapiens			Dr. Barbara Iglewski
SAMN15196021	GCF_021497385.1	SE5430	2012	China: Suzhou	urine	Homo sapiens	unknown		a teaching hospital
SAMN04014936	GCF_002997005.1	AR_0095	missing	missing	missing	missing	missing		missing
SAMN05020325	GCF_002208645.1	Pa1207	2012-06-27	Mexico: Mexico city	blood	Homo sapiens	Comunity-adquired pneumonia	3 years and 3 months	not applicable
SAMN14271770	GCF_013343415.1	DVT421	Unknown	USA: Pennsylvania, Pittsburgh	lung	Homo sapiens	cystic fibrosis		University of Pittsburgh Medical Center
SAMN20982451	GCF_019915445.1	SCAID WND1-2021 (9/195)	2021-03-10	Kazakhstan: Almaty	Swab from Wound	Homo sapiens	wound discharge		JSC Scientific Center for anti-infectious Drugs, Laboratory of Microbiology
SAMN02603849	GCF_000226155.1	M18
SAMN13419538	GCF_013393685.1	SE5369	2016-09-14	China:Suzhou	Shunt fluid	Homo sapiens	peritonitis		a teaching hospital
SAMN07347483	GCF_002237405.1	Ocean-1155	2003-06-01	Pacific Ocean	Open Ocean
SAMN04589231	GCF_001618925.1	ATCC 27853	2014-05-01	Netherlands	missing	Homo sapiens	nosocomial infections		Yanfang Feng
SAMN02894347	GCF_001516105.1	T63266	2012	USA: New York, NY	missing	Homo sapiens	Cancer		Memorial Hospital
SAMN14129756	GCF_011045375.1	MS14403	2016	Australia:Queensland	missing	Homo sapiens	missing		missing
SAMN24579861	GCF_023066865.1	PA1609	2015/2017	China:Wenzhou		Homo sapiens
SAMN16443703	GCF_022811025.1	ST167_d67burn2	2011-03	Switzerland	Burn	Homo sapiens	Burn wound		Yok-Ai Que
SAMN10346774	GCF_006364795.1	FDAARGOS_610	Unknown	Unknown	Water bottle, Animal room	ZymoBIOMICS Microbial Community Standard Strain	Not applicable	Not applicable	ZYMO RESEARCH&lt;ATCC&lt;Beloian, A.
SAMN16982406	GCF_019443665.1	2020HL-00861	2020	USA		Homo sapiens
SAMN02603191	GCF_000496605.2	PA1
SAMN10579150	GCF_003952325.1	B17932	2014-05-16	India	blood	Homo sapiens	Bacteraemia		Christian Medical College
SAMN14271762	GCF_013343535.1	DVT412	Unknown	USA: Pennsylvania, Pittsburgh	lung	Homo sapiens	cystic fibrosis		University of Pittsburgh Medical Center
SAMN26226225	GCF_022569915.1	H16	missing	Japan	Pacific Ocean
SAMN04910034	GCF_001721745.1	PA_D1	2013-12-14	China: Nanning	Sputum; Early isolate from VAP patient 1	Homo sapiens	Ventilator associated pneumonia	50	Wang Ke
SAMN14352261	GCF_022870525.1	A5803	2007	United Kingdom: England	Pneumonia sputum
SAMD00061003	GCF_000284555.1	NCGM2.S1
SAMN10525987	GCF_003991465.1	SP4527	2016-09-27	India	sputum	Homo sapiens	Bacteraemia		Christian Medical College
SAMN03105739	GCF_006971785.1	AZPAE15042	2012	Germany: Heidelberg	urinary tract infection
SAMN19136540	GCF_018448985.1	PA790	2019-01-16	India: Lucknow	urine	Homo sapiens	Urinary Tract Infection		Department of Microbiology, SGPGIMS
SAMN02641592	GCF_000508765.1	LES431	missing	missing	missing	missing	missing		missing
SAMN20822586	GCF_019720855.1	SE5419	2013	China:Jiangsu		Homo sapiens
SAMN09951375	GCF_004102665.1	PAO1161	2017-11-03	Poland:Warsaw	wound
SAMN15783929	GCF_015697605.1	C-I-1	2016-11-01	France: Rouen	urine	Homo sapiens	Urinary Tract Infetion	82	Rouen University Hospital
SAMN14970706	GCF_013201115.1	PAC1	2003	Taiwan	blood	Homo sapiens	Unknown		Unknown
SAMEA3856677	GCF_900636755.1	NCTC12903	1969		Blood culture	not available				not available: to be reported later
SAMN16443704	GCF_022811005.1	ST167_d68blood1	2011-03	Switzerland	bloodstream	Homo sapiens	Burn wound		Yok-Ai Que
SAMEA1705916	GCF_000026645.1		1988			/Health status of host=alive
SAMN08915618	GCF_008033725.1	IMP67	2012-04-20	China:Daqing	crude oil
SAMN08101542	GCF_002812925.2	PB367	2016-04-03	USA: New York	tracheal aspirate	Homo sapiens			Westchester Medical Center
SAMN13451386	GCF_012276675.1	CMC-115	2010-12-06	USA:VA	tracheal aspirate	Homo sapiens	HCAP - acute pneumonia	71	Carilion Roanoke Memorial Hospital
SAMN08101547	GCF_002812825.1	PB369	2014-12-09	USA: New York	Abscess	Homo sapiens			Westchester Medical Center
SAMN16656077	GCF_019857265.1	SRRSH1101	2018-09-12	China:Hangzhou		Homo sapiens
SAMN20362539	GCF_019434095.1	UNC_PaerCF17	2012-08-02	USA: Chapel Hill, North Carolina	sputum	Homo sapiens
SAMN23605133	GCF_021166335.2	UNC_PaerCF34	2010-11-30	USA: Chapel Hill, North Carolina	BAL	Homo sapiens
SAMN16881673	GCF_018141565.1	PAG7	2016-07	China:Shaanxi	urine	Homo sapiens	urine infection		Northwest University
SAMN13419547	GCF_013393705.1	SE5416	2013-01-11	China:Suzhou	sputum	Homo sapiens	Infection caused by fracture		a teaching hospital
SAMN15196026	GCF_021497425.1	SE5452	2012	China: Suzhou	respiratory	Homo sapiens	unknown		a teaching hospital
SAMN11056482	GCF_006364735.1	FDAARGOS_767	Unknown	USA:VA	ATCC Isolate	NIST Mixed Microbial RM strain	Unknown	Unknown	NIST&lt;ATCC
SAMEA4916113	GCF_900618325.1		2015-09-16	Switzerland	hospital	Homo sapiens			University Basel Hospital
SAMN13234656	GCF_021513395.1	R05	2013-05	New Zealand: Dunedin	sputum	Homo sapiens	Cystic Fibrosis		University of Otago
SAMN03774891	GCF_001687285.1	ATCC 27853	NA	Hong Kong	sputum	Homo sapiens	NA		CUHK
SAMN26226218	GCF_022570115.1	H08	missing	Germany	Pneumonia
SAMN02603895	GCF_000271365.1	DK2
SAMN08102919	GCF_003319235.1	HS9	not collected	China: Shanghai	not collected	not collected
SAMN24425653	GCF_021398755.1	PA8329	2021-09	China: Zhuhai	broncho alveolar lavage fluid	Homo sapiens	pulmonary infection		Wei Wang
SAMN14271777	GCF_013343335.1	DVT429	Unknown	USA: Pennsylvania, Pittsburgh	lung	Homo sapiens	cystic fibrosis		University of Pittsburgh Medical Center
SAMN26226217	GCF_022570235.1	H07	missing	USA	COPD airways
SAMN04901620	GCF_002968695.1		missing	missing	missing	missing	missing		missing
SAMN09831360	GCF_003411785.2	PABL048	2001-05	USA: Chicago, Illinois	blood	Homo sapiens	Bacteremia		Unknown
SAMN13234651	GCF_021513675.1	E04	1991	New Zealand: Dunedin	sputum	Homo sapiens	Cystic Fibrosis		University of Otago
SAMN07602569	GCF_003194245.1	CCUG 70744	2013-01-08	Sweden: Gothenburg	sputum	Homo sapiens	N/A		Clinical Microbiology Laboratory, Sahlgrenska University Hospital
SAMN15166411	GCF_016134915.1	DL201330	2013	China: Liaoning	missing	Homo sapiens	missing		a teaching hospital
SAMEA2479570	GCF_001457615.1	NCTC10332	1963	Czech Republic: Prague	not known	unknown				not known
SAMN20179392	GCF_019378915.1	S-1	2020-08	China:Jiangsu		soil
SAMN12306201	GCF_007559065.1	60503	2016	China: Beijing	sputum specimen	Homo sapiens	pneumonia		a public hospital
SAMN11388516	GCF_005305005.1	PA298	2018-05-23	China		Homo sapiens
SAMN15214164	GCF_016745155.1	SE5357	2016	China: Jiangsu	sputum	Homo sapiens	missing		a teaching hospital
SAMN12307670	GCF_009664165.1	ST773	2017-09-29	USA:Houston	urine	Homo sapiens	sepsis		William R. Miller
SAMN27554288	GCF_023101305.1	AR19438	2021-05-19	China:Zhejiang province,Hangzhou	water sink surface	not applicable	not applicable		Heng Cai
SAMN10880118	GCF_004193735.1	1334/14	2014-03-10	Poland	eye	Homo sapiens	conjunctiva infection	82	National Medicines Institute
SAMN23605135	GCF_021166295.1	UNC_PaerCF37	2011-05-19	USA: Chapel Hill, North Carolina	sputum	Homo sapiens
SAMN27554289	GCF_023101285.1	AR19583	2021-06-16	China:Zhejiang province,Hangzhou	rectal swab	Homo sapiens	not applicable		Heng Cai
SAMN17915152	GCF_016925475.1	B17932	2014	India: Vellore	blood	Homo sapiens	Bacteremia		Christian Medical College
SAMN23245698	GCF_020990485.1	P93127	2018	Sierra Leone: Freetown	urine	Homo sapiens	Fever		a public hospital
SAMN10374626	GCF_003798105.1	H26027	2010-04-06	Switzerland	skin	Homo sapiens	Burned		Lausanne University Hospital
SAMN19950567	GCF_019857565.1	QZPH21	2017-08-19	China:Quzhou		Homo sapiens
SAMN11087507	GCF_004355125.1	AES1M	missing	Australia:Melbourne	Cystic Fibrosis lung sputum	Homo sapiens	Cystic Fibrosis	1 year 2 months	Royal Children's Hospital Melbourne
SAMN19950570	GCF_019857505.1	SRRSH2790	2017-12-04	China:Hangzhou		Homo sapiens
SAMN22108528	GCF_021460035.1	MIN-155	2020-05-01	United Kingdom		Homo sapiens
SAMEA3357500	GCF_905071885.1
SAMN07291534	GCF_003073695.1	AR441	missing	missing	missing	missing	missing		missing
SAMN17266662	GCF_016743115.1	PA19-3047	2019-03-22	China	sputum	male	bronchiectasis		Zhengzhou University
SAMN02894345	GCF_001516185.2	W36662	2012	USA: New York, NY	missing	Homo sapiens	Cancer		Memorial Hospital
SAMN23605137	GCF_021166255.2	UNC_PaerCF41	2011-03-08	USA: Chapel Hill, North Carolina	BAL	Homo sapiens
SAMN02894353	GCF_001516345.1	H47921	2012	USA: New York, NY	missing	Homo sapiens	Cancer		Memorial Hospital
SAMN14884364	GCF_018986715.1	TL1285	2008	China: Wenzhou		Homo sapiens
SAMN20362534	GCF_019434175.1	UNC_PaerCF05	2018-04-19	USA: Chapel Hill, North Carolina	sputum	Homo sapiens
SAMN04209275	GCF_001879525.1	Paer4_119	missing	unknown	Lindberg collection
SAMN15963197	GCF_022700635.1	PAD8	2016-07	China:Shaanxi	urine	Homo sapiens	urine infection		Northwest University
SAMN16443710	GCF_022810885.1	ST1076_d118limb1	2011-05	Switzerland	limb	Homo sapiens	Burn wound		Yok-Ai Que
SAMN12368444	GCF_008245185.1	HOU1	2012-03-01	USA: Houston, TX	sputum	Homo sapiens	Cystic fibrosis		Texas Children's Hospital
SAMN12162657	GCF_006704595.2	PS1793	Unknown	USA: Chicago, Illinois	sputum	Homo sapiens	unknown		Unknown
SAMN15195942	GCF_021497325.1	YTSY4	2012	China: Hunan	unknown	Homo sapiens	unknown		a public hospital
SAMN13419548	GCF_013394455.1	SE5443	2012-08-20	China:Suzhou	respiratory	Homo sapiens	Pulmonary contusion		a teaching hospital
SAMN11836198	GCF_007833895.1	C79	2017-09-22	China		Homo sapiens
SAMN08776459	GCF_003028335.1	MRSN12280	2012-10-13	USA:Texas	Sacrum	Homo sapiens	Wound		MRSN
SAMN07256503	GCF_004010895.1	LW	2012-10-01	China: Beijing	sputum	Homo sapiens	infection		ZAAS
SAMN04455162	GCF_001792875.1	PA11803	2011	Brazil: Sao Paulo, SP	bloodstream	Homo sapiens
SAMN12634799	GCF_008195485.1	CCUG 51971	2001-11	Sweden:Solna	Urine sample	Homo sapiens	Urinary tract infection		Karolinska University Hospital
SAMN14271775	GCF_013343355.1	DVT427	Unknown	USA: Pennsylvania, Pittsburgh	lung	Homo sapiens	cystic fibrosis		University of Pittsburgh Medical Center
SAMN02894351	GCF_001516385.1	M37351	2012	USA: New York, NY	missing	Homo sapiens	Cancer		Memorial Hospital
SAMN06689795	GCF_002104595.1	PASGNDM699	2015-04-11	Singapore	sputum	Homo sapiens	N.A.		Jeanette WP Teo
SAMN07347485	GCF_002237425.1	Ocean-1175	2003-06-01	Pacific Ocean	Open Ocean
SAMN14421669	GCF_013001005.1	PAO1	2014-01-01	United Kingdom: Nottingham	missing
SAMN18536858	GCF_017900915.1	LICME WGH-6	2020-06-10	China: Nanjing Normal University	Soil land
SAMN02894348	GCF_001516005.1	T52373	2012	USA: New York, NY	missing	Homo sapiens	Cancer		Memorial Hospital
SAMN25846920	GCF_022533445.1	ISS SRV-K	2002	Not applicable
SAMN08101546	GCF_002812845.1	PB368	2014-11-12	USA: New York	Abscess	Homo sapiens			Westchester Medical Center
SAMN07291539	GCF_003193645.1	AR_0446	missing	missing	missing	missing	missing		missing
SAMN04284690	GCF_001447845.1	VA-134	NA	NA	Skin wound of burn human patient	Homo sapiens
SAMN10697128	GCF_004014755.1	PA0750	2005	USA:Colorado	missing	missing	missing		Schweizer HP. Lab
SAMN13781155	GCF_022810825.1	CI27	2012-09-17	USA: Seattle	physical	Homo sapiens	Cystic fibrosis		University of Washington
SAMN05020323	GCF_002192475.1	Pa124	2006-11-01	Mexico: Mexico city	bronchial washing	Homo sapiens	ventilator-associated pneumonia		not applicable
SAMN07291500	GCF_002968955.1		missing	missing	missing	missing	missing		missing
SAMN02641599	GCF_000524595.1	YL84	missing	Malaysia	compost	missing	missing		missing
SAMN23605134	GCF_021166315.2	UNC_PaerCF35	2011-01-04	USA: Chapel Hill, North Carolina	BAL	Homo sapiens
SAMN16443709	GCF_022811805.1	ST1076_d100blood2	2011-04	Switzerland	bloodstream	Homo sapiens	Burn wound		Yok-Ai Que
SAMN20425746	GCF_020978345.1	SG17M	1990	Germany: Mulheim	riverside
SAMN13419003	GCF_013393665.2	SE5331	2018-03-05	China:Suzhou	respiratory	Homo sapiens	pneumonia		a teaching hospital
SAMN08954392	GCF_003206535.1	K34-7	2006	Norway: Olso	tracheal secretions	Homo sapiens	unknown		Ullevaal University Hospital
SAMN15084586	GCF_013347245.1	CDN118	2008	Nigeria: Ikeja	bacteremia	Homo sapiens
SAMN13234648	GCF_021513635.1	E01	1991	New Zealand: Dunedin	sputum	Homo sapiens	Cystic Fibrosis		University of Otago
SAMN04455155	GCF_001870265.1	PA7790	2006	Brazil: Sao Paulo, SP	tracheal aspirate	Homo sapiens
SAMN05969160	GCF_001874465.1		2008-06	USA: Honolulu	wastewater				Tao Yan
SAMN13234650	GCF_021513595.1	E03	1991	New Zealand: Dunedin	sputum	Homo sapiens	Cystic Fibrosis		University of Otago
SAMN20692924	GCF_019711215.1	F092021	2019	China:Henan		Homo sapiens
SAMN12911489	GCF_011106815.1	PAG5	2016-07	China:Shaanxi		Homo sapiens
SAMN13611833	GCF_009905195.1	INP-43	1998-05-18	Mexico	cystic fibrosis pediatric isolate	Homo sapiens			Rafael Coria-Jimenez
SAMN13234657	GCF_021513375.1	R06	2012-08	New Zealand: Dunedin	sputum	Homo sapiens	Cystic Fibrosis		University of Otago
SAMN16132411	GCF_018279245.1	ZBX-P23	2018-02-16	Lebanon: Beirut	DTA	Homo sapiens	Pseudomonas infection		George F. Araj
SAMN27570671	GCF_023093935.1	34Pae36	2017-04	Colombia: Bogota	collection	Homo sapiens	Bacterial infectious disease		LGMB
SAMN20702951	GCF_019710495.1	P9W	2018-03-10	China:Tianjin,Affiliated Hospital of Nankai University	burn wound	Severely burned patient
SAMN10163195	GCF_003812885.1	FDAARGOS_571	Unknown	Unknown	UCC isolate	Homo sapiens	Unknown	Unknown	USAMRIID
SAMN19950566	GCF_019857585.1	QZPH16	2017-07-14	China:Quzhou		Homo sapiens
SAMN02603714	GCF_000006765.1	PAO1
SAMN02894350	GCF_001515845.2	S86968	2012	USA: New York, NY	missing	Homo sapiens	Cancer		Memorial Hospital
SAMN14271773	GCF_013343375.1	DVT425	Unknown	USA: Pennsylvania, Pittsburgh	lung	Homo sapiens	cystic fibrosis		University of Pittsburgh Medical Center
SAMN07709120	GCF_009497675.1	PA59	2010	China: WeiHai,Shandong	Mink raising farm	Mink	Mink Hemorrhagic pneumonia	3 Months	Xue Bai	not collected
SAMEA4916059	GCF_900618275.1		2015	Switzerland	hospital	Homo sapiens			University Basel Hospital
SAMN02894352	GCF_001516365.2	M1608	2012	USA: New York, NY	missing	Homo sapiens	Cancer		Memorial Hospital
SAMN16656076	GCF_019857305.1	SRRSH1408	2018-10-03	China:Hangzhou		Homo sapiens
SAMN03852256	GCF_001077475.1	F9676	2009	China: Hangzhou		rice
SAMN16443701	GCF_022811065.1	ST167_d57blood	2011-03	Switzerland	bloodstream	Homo sapiens	Burn wound		Yok-Ai Que
SAMN26226214	GCF_022570435.1	H04	missing	Germany	CF lung
SAMN03761153	GCF_001045685.1	DSM 50071	missing	missing	missing				missing
SAMN14352263	GCF_022870545.1	AA43	2006	Germany	Cystic fibrosis sputum
SAMN02470939	GCF_000271985.2	SJTD-1		China: Shanghai	soil
SAMN26226219	GCF_022569995.1	H09	missing	Germany	River
SAMN18738584	GCF_018138065.1	WTJH17	2018-02	China: Wuhan		Homo sapiens
SAMN13267614	GCF_009676765.1	1811-13R031	2018-11-13	China	sputum	Homo sapiens	lung infection		Kaiying Wang
SAMN03940423	GCF_001900195.1	SCVFeb	2013-01-01	United Kingdom: Scotland, Glasgow	murine model
SAMN19950563	GCF_019857645.1	FAHZU31	2017-12-10	China:Hangzhou		Homo sapiens
SAMN20362536	GCF_019434135.1	UNC_PaerCF12	2018-11-08	USA: Chapel Hill, North Carolina	sputum	Homo sapiens
SAMN14667371	GCF_012971705.1	LYT4	2018-03-26	China:changsha	tung meal
SAMN07291497	GCF_002968585.1		missing	missing	missing	missing	missing		missing
SAMN07831757	GCF_002753655.1	12939	2013	China		Homo sapiens
SAMN14352264	GCF_022870565.1	CHA	1993	France	Cystic fibrosis sputum
SAMN17915141	GCF_016925455.1	B17416	2014	India: Vellore	blood	Homo sapiens	Bacteremia		Christian Medical College
SAMN07291532	GCF_003073895.1	AR439	missing	missing	missing	missing	missing		missing
SAMN16275376	GCF_014854655.1	JT86	2018-05-03	China: Guangzhou	soil
SAMN16965915	GCF_015832055.1		2019-08-27	China:Hangzhou		Homo sapiens
SAMN02603669	GCF_000359505.1	B136-33			infant with community-acquired diarrhea	Homo sapiens
SAMN04914479	GCF_001721845.1	PA_D25	2014-03-29	China: Nanning	Sputum; Late isolate from VAP patient 4	Homo sapiens	46	46	Wang Ke
SAMN08730588	GCF_009867055.1	YB01	2017-07-06	China		Tobacco			Xiaoqiang Wang
SAMN15770402	GCF_016584725.1	LYSZa7	2020-02	China:Shenzhen,Guangdong		Homo sapiens
SAMN10526368	GCF_003950255.1	SP4371	2016-09-18	India	sputum	Homo sapiens	Bacteraemia		Christian Medical College
SAMN15165965	GCF_016745115.1	YTSEY8	not collected	China: Hunan	missing	Homo sapiens	missing		a teaching hospital
SAMN10163199	GCF_003813005.1	FDAARGOS_505	2015-12-18	not applicable	Endotracheal aspirate	Homo sapiens	Unknown	8M	Children's National Hospital
SAMN04455156	GCF_001792855.1	PA8281	2007	Brazil: Sao Paulo, SP	tracheal aspirate	Homo sapiens
SAMN13182580	GCF_009662315.1	AG1	2010	Costa Rica	Sputum-lungs	Homo sapiens	Pneumonia		Toval F., Guzman-Marte A., Madriz V., Somogyi T., Rodriguez C., Molina-Mora J.and Garcia F.
SAMN16443711	GCF_022810865.1	St1076_d123blood	2011-05	Switzerland	bloodstream	Homo sapiens	Burn wound		Yok-Ai Que
SAMN04914386	GCF_001722045.1	PA_D21	2014-03-10	China: Guangxi	Sputum; Late isolate from VAP patient 2	Homo sapiens	Ventilator associated pneumonia	76	Wang Ke
SAMEA4916107	GCF_900618305.1		2017-04-25	Switzerland	hospital	Homo sapiens			University Basel Hospital
SAMN16357210	GCF_016126955.1	FDAARGOS_1041	Unknown	USA:VA	missing	missing	Unknown	Unknown	ATCC
SAMN26196856	GCF_022453825.1	LS.2c	2021-09	Hong Kong: Jardines Lookout	polyester fabric recovered from leaf litter				Simon D. J. Griffin
SAMN20821254	GCF_019720875.1	F291007	2019	China:Henan		Homo sapiens
SAMN14271763	GCF_013343515.1	DVT413	Unknown	USA: Pennsylvania, Pittsburgh	lung	Homo sapiens	cystic fibrosis		University of Pittsburgh Medical Center
SAMN10163227	GCF_003812165.1	FDAARGOS_532	2016-04-06	not applicable	Throat (pharynx)	Homo sapiens	Unknown	34Y	Children's National Hospital
SAMN02894343	GCF_001516225.2	W60856	2012	USA: New York, NY	missing	Homo sapiens	Cancer		Memorial Hospital
SAMN13234649	GCF_021513615.1	E02	1991	New Zealand: Dunedin	sputum	Homo sapiens	Cystic Fibrosis		University of Otago
SAMN22573148	GCF_020771755.1		2015-04	China: Kunming	skin secretions	Homo sapiens	burn injury		Yue Fang
SAMN15195814	GCF_021497305.1	HB2011305RE	2011	China:Hebei	sputum	Homo sapiens	lung cancer		a public hospital
SAMN13226654	GCF_011466835.1	CF39S	1993-03/1996-04	USA: Seattle, Washington	lung	Homo sapiens	Cystic Fibrosis		Jane Burns
SAMN04910061	GCF_001722025.1	PA_D5	2014-01-13	China: Guangxi	Sputum; Early isolate from VAP patient 3	Homo sapiens	Ventilator associated pneumonia	82	Wang Ke
SAMN22573149	GCF_020771675.1		2015-03	China: Kunming	skin secretions	Homo sapiens	burn injury		Yue Fang
SAMN04014952	GCF_003571805.1		missing	missing	missing	missing	missing		missing
SAMN12305659	GCF_007559085.1	A681	2014	China: Guangdong	sputum	Homo sapiens	cerebral trauma after surgery		a teaching hospital
SAMN26182822	GCF_022453765.1	HU20	2020	Viet Nam	soil
SAMN04014951	GCF_003204335.1	AR_0110	missing	missing	missing	missing	missing		missing
SAMN10135988	GCF_003626935.1	BA7823	2017-03-16	India	blood	Homo sapiens	Bacteraemia		Department of Clinical Microbiology, Christian Medical College
SAMN16673815	GCF_016105885.1	TJ2014-049	2014-01/2014-12	China:Tianjin	water				Tianjin Centers for Disease Control and Prevention
SAMN07291496	GCF_002968655.1		missing	missing	missing	missing	missing		missing
SAMEA104083446	GCF_900185255.1		1985-12-05	Germany	Cystic fibrosis lung	Homo sapiens sapiens
SAMN19950568	GCF_019857545.1	SRRSH1120	2018-09-10	China:Hangzhou		Homo sapiens
SAMN02894356	GCF_001594325.2	F63912	2012	USA: New York, NY	missing	Homo sapiens	Cancer		Memorial Hospital
SAMN16443706	GCF_022810965.1	ST1076_d97burn1	2011-04	Switzerland	Burn	Homo sapiens	Burn wound		Yok-Ai Que
SAMEA4916061	GCF_900618265.1		2015-09-16	Switzerland	hospital	Homo sapiens			University Basel Hospital
SAMN17318937	GCF_021513295.1	NCCP15783	2008-11-03	South Korea: Gyeongbuk	sputum	Homo sapiens	NA		KNIH
SAMEA3856675	GCF_900636735.1	NCTC11445	1957		not available: to be reported later	not available				Serotype 7
SAMN20519545	GCF_019466095.1	DJ06	2020-10-05	China: Naning		sugarcane
SAMEA6246859	GCF_902703215.1	C7-25	2007-02-27	France	clinical	Homo sapiens				O6
SAMN13234659	GCF_021513555.1	R08	2012-08	New Zealand: Dunedin	sputum	Homo sapiens	Cystic Fibrosis		University of Otago
SAMN04158502	GCF_001518975.1	USDA-ARS-USMARC-41639	2013-09-25	USA:Kansas	nasopharynx	Bos taurus	missing	5-7 months	missing
SAMN08524370	GCF_003060845.1	JB2	2018-02-05	USA: Madison, WI	soil
SAMEA6246860	GCF_902703185.1	PcyII-29	2010-01-06	France	clinical	Homo sapiens				non-typable O4
SAMN18237805	GCF_017378395.1	LYSZa5	2020-02	China:Shenzhen		Homo sapiens
SAMN13234658	GCF_021513515.1	R07	2012-10	New Zealand: Dunedin	sputum	Homo sapiens	Cystic Fibrosis		University of Otago
SAMN04452273	GCF_002442855.1	PA_150577	missing	Hong Kong		Homo sapiens
SAMN14889916	GCF_019364615.1	HS17-127	2017-09-27	China: Shanghai	urine	Homo sapiens	not collected		Institute of Antibiotics Huashan Hospital, Fudan University
SAMN19950573	GCF_019857445.1	ZPPH14	2016-08-12	China:Hangzhou		Homo sapiens
SAMN14970707	GCF_013201095.1	PAC6	2004	Taiwan	blood	Homo sapiens	Unknown		Unknown
SAMN07291535	GCF_003073795.1	AR442	missing	missing	missing	missing	missing		missing
SAMN19950574	GCF_019857425.1	ZPPH29	2017-04-27	China:Hangzhou		Homo sapiens
SAMN16656075	GCF_019857285.1	SRRSH1002	2018-09-14	China:Hangzhou		Homo sapiens
SAMN13234661	GCF_021513495.1	R10	2012-11	New Zealand: Dunedin	sputum	Homo sapiens	Cystic Fibrosis		University of Otago
SAMN20299242	GCF_019434235.1	PA2207	2021-02-06	China: Zhejiang	feces	Homo sapiens	leukemia		Xi Li
SAMN14271769	GCF_013343435.1	DVT419	Unknown	USA: Pennsylvania, Pittsburgh	lung	Homo sapiens	cystic fibrosis		University of Pittsburgh Medical Center
SAMN02483603	GCF_000568855.2	PAK
SAMN03940420	GCF_001900265.1	NHmuc	2013-01-01	Netherlands		Homo sapiens
SAMN02673269	GCF_000816985.1	F22031	2012	USA: New York, NY	pubic bone	Homo sapiens	cancer		Memorial Hospital
SAMN15950776	GCF_016064595.1	CMC-097	2010-10-03	USA:VA	tracheal aspirate	Homo sapiens	Chronic respiratory failure	51	Carilion Roanoke Memorial Hospital
SAMN05773092	GCF_002215345.1	PA83	2013-12	Germany		Homo sapiens
SAMN05020324	GCF_002205355.1	Pa127	2006-11-10	Mexico: Mexico city	bronchial washing	Homo sapiens	ventilator-associated pneumonia		not applicable
SAMN05717682	GCF_001722005.2	DN1	2013	China	soil
SAMN16673817	GCF_016105505.1	TJ2019-022	2019-01/2019-12	China:Tianjin	water				Tianjin Centers for Disease Control and Prevention
SAMN17207384	GCF_016743035.1	A39-1	2018-11-09	China:Shanghai	soil
SAMN08101545	GCF_002812865.1	PB353	2016-08-13	USA: New York	urine	Homo sapiens			Westchester Medical Center
SAMN15860813	GCF_014467035.1	NRD619	2019-06-24	USA	Draining sinus tract from infected LVAD patient	Homo sapiens	Sinusitis		UC San Diego Center for Advanced Laboratory Medicine
SAMN09469733	GCF_003369735.1	Y89	2009	South Korea: Seoul	sputum	Homo sapiens	Pneumonia	69	Yonsei University Severance Hospital
SAMEA6246861	GCF_902703195.1	PcyII-40	2010-03-19	France	clinical	Homo sapiens				non-typable O11
SAMN10163194	GCF_003813025.1	FDAARGOS_570	Unknown	Unknown	UCC isolate	Homo sapiens	Unknown	Unknown	USAMRIID
SAMN10697223	GCF_013341295.1	PAAK088	2015	Canada:Toronto	lungs	Homo sapiens	Cystic fibrosis		Kumar lab
SAMD00042491	GCF_001548335.1	IOMTU 133	2012	Nepal: Kathmandu		Homo sapiens
SAMN28206123	GCF_023520735.1	L00-a	2020-06	USA:Chicago	BAL	Homo sapiens	Pneumonia		unknown
SAMEA3485223	GCF_900070375.1	PAO1_Orsay
SAMN26226229	GCF_022569855.1	H20	missing	Colombia	Soi
SAMN05715193	GCF_001729505.1	ATCC 15692	not applicable	not applicable	Infected wound
SAMN10374625	GCF_003798145.1	H26023	2010-01-08	Switzerland	Bronchial aspirate	Homo sapiens	Cardiac arrest		Lausanne University Hospital
SAMN15347006	GCF_013395035.1	B18	2019-12-05	China:Nanning		sugarcane
SAMN04914381	GCF_001721805.1	PA_D16	2014-03-06	China: Nanning	Sputum; Early isolate from VAP patient 4	Homo sapiens	Ventilator associated pneumonia	46	Wang Ke
SAMN16656072	GCF_019857365.1	WTJH12	2018-02-09	China:Wuhan		Homo sapiens
SAMN16132401	GCF_018279265.1	ZBX-P13	2018-04-30	Lebanon: Beirut	DTA	Homo sapiens	Pseudomonas infection		George F. Araj
SAMN04351367	GCF_001482325.1	12-4-4(59)	NA	NA	Blood culture of burn human patient	Homo sapiens
SAMN23553085	GCF_021249245.1	Pa608	2021-08-15	China: Hunan Province	soil				Xianghui Gao
SAMN02603435	GCF_000017205.1	PA7
SAMN07291538	GCF_003073735.1	AR445	missing	missing	missing	missing	missing		missing
SAMN15195944	GCF_021497365.1	SE5418	2013	China: Suzhou	sputum	Homo sapiens	unknown		a teaching hospital
SAMN02603591	GCF_000014625.1	UCBPP-PA14
SAMEA1695737	GCF_902172305.2	PAK		United Kingdom		/lab host=Filloux
SAMN08918338	GCF_008033745.1	IMP68	2012-04-20	China:Daqing	crude oil
SAMN02603771	GCF_000414035.1	RP73
SAMN15336737	GCF_013376775.1	CDN129	2008	Nigeria: Ibadan	wound	Homo sapiens	wound		Florida International University
SAMEA4916108	GCF_900618315.1		2015-09-16	Switzerland	hospital	Homo sapiens			University Basel Hospital
SAMN07424174	GCF_009720405.1	T2436	2013	Thailand: Bangkok	adult male sputum	Homo sapiens
SAMN11126830	GCF_009676885.1	KRP1	missing	Belgium: Primeur, Waregem	methanogenic sludge from a potato processing plant
SAMN20458429	GCF_022559545.1	PES_P749	1980-07-02	Canada: Calgary	sputum	Homo sapiens	cystic fibrosis		Dr. Harvey Rabin
SAMN11087508	GCF_004355145.1	AES1R	missing	Australia:Melbourne	Cystic Fibrosis lung sputum	Homo sapiens	Cystic Fibrosis	1 year 2 months	Royal Children's Hospital Melbourne
SAMN14271767	GCF_013343455.1	DVT417	Unknown	USA: Pennsylvania, Pittsburgh	lung	Homo sapiens	cystic fibrosis		University of Pittsburgh Medical Center
SAMN03389320	GCF_000981825.1	Carb01 63	2012-04-16	Netherlands:Rotterdam
SAMN07692776	GCF_002411865.3	97	2015	Ghana: Kumasi	urine	Homo sapiens	UTI	18	Komfo Anokye Teaching Hospital (KATH) Ghana
SAMN09469677	GCF_003369775.1	Y31	2009	South Korea: Seoul	sputum	Homo sapiens	Pneumonia	58	Yonsei University Severance Hospital
