# Supplementary material for: Genome Analysis of Pseudomonas aeruginosa Strains from Chronically Infected Patients with High Levels of Persister Formation
Source: Pathogens. 2023 Mar 8;12(3):426. doi: 10.3390/pathogens12030426 (PMC10051920; doi:10.3390/pathogens12030426)
Supplement: Supplementary file 1 [file pathogens-12-00426-s001.zip › Supplementary Table S3.xlsx]

## Sheet: Sheet1
Gene	Non-unique Gene name	Annotation	1	3	4
group_4471		hypothetical protein	1_03670;1_03669	3_01569;3_01570	4_01757;4_01756
group_4464		hypothetical protein	1_01408;1_04424	3_03907;3_04968	4_02936
group_4458		hypothetical protein	1_00186	3_01386	4_02393;4_00272
ilvA_1	ilvA_1	L-threonine dehydratase biosynthetic IlvA	1_03779;1_04532	3_05156	4_04777
group_4396		hypothetical protein	1_00354;1_01955	3_01913	4_00213
lgrB_2~~~lgrD_4	lgrB_2;lgrD_4	Linear gramicidin synthase subunit B;Linear gramicidin synthase subunit D	1_04491	3_04698	4_04390
group_4387		hypothetical protein	1_04284	3_04842	4_04651
group_4375		hypothetical protein	0_refound_119_stop	3_04674	4_04772
dltA~~~mfd_2	dltA;mfd_2	D-alanine--D-alanyl carrier protein ligase;Transcription-repair-coupling factor	1_00326	3_04305	4_03898
bphP_2	;bphP_2	hypothetical protein;Bacteriophytochrome	1_04211	3_04762	4_04437
ydeP~~~napA_2	ydeP;napA_2	Protein YdeP;Periplasmic nitrate reductase	1_03760	3_04468	4_03912
group_4364		hypothetical protein	1_02482	3_03008	4_04858
group_4331	rlmL_2	Ribosomal RNA large subunit methyltransferase K/L	1_03888	3_04442	4_04145
ndhB~~~mrpD_2	ndhB;mrpD_2	NAD(P)H-quinone oxidoreductase subunit 2 chloroplastic;Na(+)/H(+) antiporter subunit D	0_refound_110	3_03745	4_03865
group_4307		hypothetical protein	1_04059	3_04377	4_04057
group_4292	;amtB_2	hypothetical protein;Ammonia channel	1_01584	3_01925	4_01761
group_4268		hypothetical protein	1_02772	3_03492	4_03012
smc_4~~~smc_2	smc_4;smc_2	Chromosome partition protein Smc	0_refound_107	3_01993	4_01864
lnt_1	lnt_1	Apolipoprotein N-acyltransferase	1_01074	3_01261	4_01099
glgE	glgE	Alpha-14-glucan:maltose-1-phosphate maltosyltransferase	1_03357	3_03850	4_03552
btuB_8~~~btuB_9	btuB_8;btuB_9	Vitamin B12 transporter BtuB	1_03225	3_03772	4_03958
btuD_15~~~ecfA1~~~btuD_6	btuD_15;ecfA1;btuD_6	Vitamin B12 import ATP-binding protein BtuD;Energy-coupling factor transporter ATP-binding protein EcfA1	1_04576	3_01117	4_04823
group_4194	emrA_2;	Colistin resistance protein EmrA;hypothetical protein	1_01719	3_02069	4_02572
group_4189		hypothetical protein	1_04096	3_04651	4_04351
group_4187		hypothetical protein	1_02752	3_01999	4_02842
group_4182		hypothetical protein	1_03992	3_02119	4_03891
group_4181		hypothetical protein	1_04234	3_04815	4_03319
group_4167	adeP_3;	Adenine permease AdeP;hypothetical protein	1_02527	3_04512	4_04234
group_4164		hypothetical protein	1_04210	3_04763	4_04436
ycgM	ycgM;	putative protein YcgM;hypothetical protein	1_01242	3_01531	2_refound_352
narU~~~narK	;narU;narK	hypothetical protein;Nitrate/nitrite transporter NarU;Nitrate/nitrite transporter NarK	1_03609	3_04105	4_03141
fdhD_1~~~fdhD	fdhD_1;fdhD	Sulfur carrier protein FdhD	1_03759	3_04467	4_03913
hldE	hldE	Bifunctional protein HldE	1_04530	3_05105	4_04716
kdpB_3	kdpB_3;	Potassium-transporting ATPase ATP-binding subunit;hypothetical protein	1_04574	3_05187	4_04839
sthA_2~~~lpdV	sthA_2;lpdV	Soluble pyridine nucleotide transhydrogenase;Dihydrolipoyl dehydrogenase	1_04206	3_04761	4_01821
actP_3~~~actP_2~~~actP_1	actP_3;actP_2;actP_1	Cation/acetate symporter ActP	1_00248	3_01171;3_01170	4_00848
dnaE2_2	;dnaE2_2	hypothetical protein;Error-prone DNA polymerase	1_04300	3_04989	4_04533
fecI_3	;fecI_3	hypothetical protein;putative RNA polymerase sigma factor FecI	1_03239	1_refound_222	4_03339
group_3996		hypothetical protein	1_03227	3_03740	4_03504
group_3969		hypothetical protein	1_01814	3_02101	4_01911
group_3880	;dhaT_1	hypothetical protein;13-propanediol dehydrogenase	1_00242	3_00584	4_00842
group_3871		hypothetical protein	1_02780	3_03254	4_02978
group_3864		hypothetical protein	1_00926	3_01142	4_01436
group_3860		hypothetical protein	1_00233	3_00593	4_00621
rseP	rseP	Regulator of sigma-E protease RseP	1_01733	3_01371	4_01243
group_3783		hypothetical protein	1_02560	3_01327	4_01188
group_3777		hypothetical protein	1_03740	3_02646	2_refound_293
group_3753		hypothetical protein	1_00247	3_01172	4_00847
group_3730		hypothetical protein	0_refound_1	3_00502	4_02287
group_3631		hypothetical protein	1_03732	3_01751	4_01927
group_3626		hypothetical protein	0_refound_26	3_03443	4_03176
rmf	rmf	Ribosome modulation factor	1_03889	3_04441	4_04146
group_3409		hypothetical protein	1_04101	3_04730	4_02759
group_3389	hxcR	putative type II secretion system protein HxcR	1_00960	3_01150	4_00968
group_3355		hypothetical protein	1_01398	3_03902	4_02752
group_3225		hypothetical protein	1_04357	3_04787	4_04557
group_3153		hypothetical protein	1_02889	1_refound_146_stop	4_02257
group_3033		hypothetical protein	0_refound_40	3_04322	4_03477
hdfR_3	hdfR_3	HTH-type transcriptional regulator HdfR	1_03091	3_03593	4_03235
yjcH_1	yjcH_1	Inner membrane protein YjcH	1_00249	3_01169	4_00849
group_2877		hypothetical protein	1_01048	3_00504	4_02285
group_2802		hypothetical protein	1_04331	3_04925	4_04573
group_2777		hypothetical protein	1_04469	3_05034	4_04706
group_2647		hypothetical protein	1_00845	3_00513	4_01484
group_2607		hypothetical protein	1_04115	3_01904	4_01718
group_2534		hypothetical protein	1_04288	3_04777	4_04867
group_2486	vldW_2	Validamycin A dioxygenase	1_03877	1_refound_160	4_04068
dtd	dtd	D-aminoacyl-tRNA deacylase	1_02781	3_01619	4_00949
rssB_7	rssB_7	Regulator of RpoS	0_refound_16	3_02523	4_02206
group_2373		hypothetical protein	1_01052	3_00508	4_01489
group_2368		hypothetical protein	1_04019	1_refound_162	4_03791
lpxB	lpxB	Lipid-A-disaccharide synthase	1_00972	3_01162	4_00993
group_2322		hypothetical protein	1_01046	3_00501	4_02288
dsbB_2	dsbB_2	Disulfide bond formation protein B	1_02361	3_03099	2_refound_262
group_2296		hypothetical protein	1_03079	3_03640	4_03225
coaBC_1	coaBC_1	Coenzyme A biosynthesis bifunctional protein CoaBC	1_04298	3_04489	4_04510
group_2221		hypothetical protein	1_02688	3_03121	2_refound_269
group_2190		hypothetical protein	1_02333	3_01759	4_01797
group_2162		hypothetical protein	1_01051	3_00507	4_01490
group_2130		hypothetical protein	1_03965	3_03893	4_04208
group_2106	lhpD	Delta(1)-pyrroline-2-carboxylate/Delta(1)-piperideine-2-carboxylate reductase	1_04148	1_refound_166	4_04506
group_2085		hypothetical protein	1_04340	3_00957	4_04514
group_2050		hypothetical protein	1_04468	3_05033	4_04707
group_2044		hypothetical protein	1_01308	3_01593	4_02061
group_2040	dadA1_1	D-amino acid dehydrogenase 1	1_03329	3_03924	4_03494
group_2035		hypothetical protein	1_03671	3_01571	4_01755
group_2008		hypothetical protein	1_04417	3_04997	2_refound_306
alc_2	alc_2	allantoicase	1_03455	3_03939	4_03563
group_1975		hypothetical protein	1_01047	3_00503	4_02286
group_1961		hypothetical protein	1_02533	3_02492	4_02165
group_1953		hypothetical protein	1_00842	3_00510	4_01487
alkT	alkT	Rubredoxin-NAD(+) reductase	1_01728	3_03073	4_02636
group_1928		hypothetical protein	1_00239	3_00587	4_00615
group_1894		hypothetical protein	1_01399	3_03903	4_02753
group_1790		hypothetical protein	1_02506	3_02971	2_refound_267
group_1676		hypothetical protein	1_00236	3_00590	4_00618
btuD_5	btuD_5	Vitamin B12 import ATP-binding protein BtuD	1_02556	3_03553	4_01464
group_1609	gabD	Succinate-semialdehyde dehydrogenase [NADP(+)]	1_04418	3_04996	4_04698
group_1581		hypothetical protein	0_refound_43_stop	3_04476	4_04247
betA_4	betA_4	Oxygen-dependent choline dehydrogenase	1_01545	3_03476	4_03106
pabB	pabB	Aminodeoxychorismate synthase component 1	1_01663	3_01981	4_01814
group_1563		hypothetical protein	1_04147	3_04710	2_refound_300
group_1546		hypothetical protein	1_03437	3_03960	4_03598
group_1536		hypothetical protein	1_04380	3_04966	4_04666
group_1535		hypothetical protein	1_01400	3_03904	4_02754
dsbD	dsbD	Thiol:disulfide interchange protein DsbD	1_00844	3_00512	4_01485
group_1511		hypothetical protein	1_01741	3_00683	2_refound_255
yadV_2	yadV_2	putative fimbrial chaperone YadV	1_02362	3_03370	4_02477
group_1425		hypothetical protein	1_02384	3_04826	4_04826
group_1421		hypothetical protein	1_00843	3_00511	4_01486
acrA	acrA	Multidrug efflux pump subunit AcrA	1_04089	3_04752	4_04352
group_1364		hypothetical protein	1_01050	3_00506	4_01491
mdtB_5	mdtB_5	Multidrug resistance protein MdtB	1_04379	3_04965	4_04667
group_1252		hypothetical protein	1_01421	3_01820	4_02367
glcA	glcA	Glycolate permease GlcA	1_04309	3_04859	4_04531
group_1218		hypothetical protein	1_02998	3_03510	4_04447
group_1174		hypothetical protein	1_04528	1_refound_175	4_04771
group_1170		hypothetical protein	1_01310	3_01595	4_02059
rdmC	rdmC	Aclacinomycin methylesterase RdmC	1_00241	3_00585	4_00613
group_1155		hypothetical protein	1_00018	3_00123	4_00097
group_1129		hypothetical protein	1_00238	3_00588	4_00616
group_1114		hypothetical protein	1_04075	3_04539	4_04303
group_1107		hypothetical protein	1_01049	3_00505	4_02284
group_1089		hypothetical protein	1_04358	3_04786	4_04556
group_1033	hemL_2	Glutamate-1-semialdehyde 21-aminomutase	1_03591	3_03983	4_03446
tolQ_4	tolQ_4	Tol-Pal system protein TolQ	1_04140	3_04702	4_04330
group_978		3-sulfolactaldehyde reductase	1_00246	3_01173	4_00846
gpmI_2	gpmI_2	23-bisphosphoglycerate-independent phosphoglycerate mutase	1_04247	3_04831	4_04468
group_958		hypothetical protein	1_02649	3_05138	4_02797
group_929	mdtC_2	Multidrug resistance protein MdtC	0_refound_46	3_04753	4_04353
group_927		hypothetical protein	1_03640	3_04199	4_04906
group_909	glgA	Glycogen synthase	1_04475	3_05038	4_04722
group_888		Long-chain-fatty-acid--CoA ligase FadD17	1_04233	3_04814	4_03320
iucB	iucB	N(6)-hydroxylysine O-acetyltransferase	1_02269	3_01647	4_01994
group_855		putative signaling protein	1_04344	3_04916	4_04430
ptsP_2	ptsP_2	Phosphoenolpyruvate-dependent phosphotransferase system	1_03515	3_03759	4_03687
group_759	tamB	Translocation and assembly module subunit TamB	1_03677	3_04185	4_03726
hcf136_1	hcf136_1	Ycf48-like protein	1_01311	3_01596	4_02058
soxA	soxA	Sarcosine oxidase subunit alpha	1_04204	3_04798	4_04434
eptA_2	eptA_2	Phosphoethanolamine transferase EptA	1_04395	3_04964	4_04620
group_717		hypothetical protein	1_01312	3_01597	4_04562
cheA_2	cheA_2	Chemotaxis protein CheA	1_03721	3_04226	4_03879
group_676		hypothetical protein	1_04018	3_04235	4_03792
mutS_2	mutS_2	DNA mismatch repair protein MutS	1_02760	3_03231	4_02875
group_675		hypothetical protein	1_02283	3_04115	4_03759
group_673	invA	Invasion protein InvA	1_04281	3_04754	4_04440
group_629		hypothetical protein	1_01309	3_01594	4_02060
ectB	ectB	Diaminobutyrate--2-oxoglutarate transaminase	1_00245	3_01174	4_00845
group_564	bamA_2	Outer membrane protein assembly factor BamA	1_04104	3_04647	4_04328
acnB_1	acnB_1	Aconitate hydratase B	1_01411	3_02368	2_refound_249
betA_6	betA_6	Oxygen-dependent choline dehydrogenase	1_03162	3_03439	4_03346
xerC_2	xerC_2	Tyrosine recombinase XerC	1_00104	3_00256	4_00124
rlmL_1	rlmL_1	Ribosomal RNA large subunit methyltransferase K/L	1_03791	3_04382	4_03952
puuP_1	puuP_1	Putrescine importer PuuP	1_00243	3_00583	4_00843
puuB_1	puuB_1	Gamma-glutamylputrescine oxidoreductase	1_00237	3_00589	4_00617
czcA_2	czcA_2	Cobalt-zinc-cadmium resistance protein CzcA	1_04070	3_04704	4_04327
prr	prr	Gamma-aminobutyraldehyde dehydrogenase	1_00244	3_01175	4_00844
group_426		putative protein	1_00235	3_00591	4_00619
parC_2	parC_2	DNA topoisomerase 4 subunit A	1_04488	3_05107	4_04769
clsA	clsA	Cardiolipin synthase A	1_03138	3_04852	4_03357
group_371	glgB	14-alpha-glucan branching enzyme GlgB	1_04124	3_04666	4_04732
group_366		Baeyer-Villiger monooxygenase	1_00240	3_00586	4_00614
group_337		hypothetical protein	0_refound_36	3_03959	4_03599
rbbA_2	rbbA_2	Ribosome-associated ATPase	1_04125	3_02381	4_03305
group_318		hypothetical protein	1_00977	3_02563	4_00998
group_301		hypothetical protein	1_00234	3_00592	4_00620
group_299		Long-chain-fatty-acid--CoA ligase	1_00250	3_01168	4_04297
yojI	yojI	ABC transporter ATP-binding/permease protein YojI	1_00675	3_00798	4_00889
mrpA	mrpA	Na(+)/H(+) antiporter subunit A	1_03794	3_04354	4_03905
group_252		hypothetical protein	1_04051	3_04566	4_04273
narG_2	narG_2	Respiratory nitrate reductase 1 alpha chain	1_03608	3_04104	4_03142
group_232		hypothetical protein	1_01755	3_03243	4_02908
group_197		hypothetical protein	1_04227	3_04802	4_04445
group_196		hypothetical protein	1_00105	3_00257	4_00125
norR_3	norR_3	Anaerobic nitric oxide reductase transcription regulator NorR	1_02334	3_01760	4_01796
fhuA_1	fhuA_1	Ferrichrome outer membrane transporter/phage receptor	1_00676	3_00799	4_00890
group_6		hypothetical protein	1_01776	3_02198	4_01885
group_4446		hypothetical protein		3_05235;3_05118	4_00553
group_4444		Single-stranded DNA-binding protein		3_04645;3_01794	4_03371
group_4443		hypothetical protein		3_04183;3_00720	4_00395
group_4442		hypothetical protein		3_00719;3_04182	4_00394
group_4438		hypothetical protein		3_02845;3_04348	4_00406
group_4437		hypothetical protein		3_05245;3_05127;3_02841	4_00402
group_4436		hypothetical protein		3_02083;3_01583	4_01382
group_4435		hypothetical protein		3_01582;3_02082	4_01381
group_4434		hypothetical protein		3_01579;3_02079	4_01379
group_4429		hypothetical protein		3_01912;3_02672	4_00806
group_4428		hypothetical protein		3_01911;3_02671	4_00805
group_4427		hypothetical protein		3_01910;3_02670	4_00804
topB_1	topB_1	DNA topoisomerase 3		3_04644;3_01795	2_refound_311
group_4426		hypothetical protein		3_01791;3_02849	4_02324
group_4425		hypothetical protein		3_02848;3_05224;3_01790	4_02325
group_4424		hypothetical protein		3_01556;3_01634	4_00797
group_4423		hypothetical protein		3_01718;3_01435	4_00555
group_4421		hypothetical protein		3_01310;3_01567	4_01758
group_4420		hypothetical protein		3_01566;3_01309	4_01759
group_4418		hypothetical protein		3_01281;3_01586	4_01385
group_4417		hypothetical protein		3_01580;3_02080;3_01278	4_01380
group_4416		hypothetical protein		3_03160;3_01214	4_02824
group_4415		hypothetical protein		3_03159;3_01213;3_04032	4_02825
hcaR_1	hcaR_1	Hca operon transcriptional activator HcaR		3_01178;3_00517	4_01192
group_4414		hypothetical protein		3_00134;3_01024	4_00456
group_4413		hypothetical protein		3_01023;3_00135	4_00457
group_4412		hypothetical protein		3_01021;3_00136	4_00458
group_4411		hypothetical protein		3_00718;3_00949	4_00393
group_4410		hypothetical protein		3_00516;3_00945	4_01191
group_4407		hypothetical protein		3_00497;3_02739;3_03260	4_02903
group_4405		hypothetical protein		3_01552;3_00488	4_00801
group_4404		hypothetical protein		3_00486;3_01555;3_01635	4_00798
group_4403		hypothetical protein	1_04628;1_04627	3_05254
group_4402		hypothetical protein	1_04613;1_03271		4_00483
group_4401		hypothetical protein	1_03276;1_03156		4_03282
group_4400		hypothetical protein	1_03277;1_03155		4_03281
group_4397		hypothetical protein	1_00290;1_02218		4_00467
glyA_2	glyA_2	Serine hydroxymethyltransferase	1_01676;1_02070		4_04592
group_4394		hypothetical protein	1_00849;1_00408		4_00482
group_4393	hdfR_1	HTH-type transcriptional regulator HdfR	1_00847;1_00410		4_00480
metE_2~~~metE_1	metE_2;metE_1	5-methyltetrahydropteroyltriglutamate--homocysteine methyltransferase		3_04714	4_04403
mdtB_6~~~mexB_2	mdtB_6;mexB_2	Multidrug resistance protein MdtB;Multidrug resistance protein MexB	1_04529	3_05135
kdpB~~~cysL_2	kdpB;cysL_2	Potassium-transporting ATPase ATP-binding subunit;HTH-type transcriptional regulator CysL	1_04587	3_05174
prpC_2	;prpC_2	hypothetical protein;Protein phosphatase PrpC	1_04434	3_05031
gcvT_2	gcvT_2	Aminomethyltransferase	1_04341		4_04565
acsAB	acsAB;	Cellulose synthase 1;hypothetical protein	1_04223	3_04755
dnaE2	dnaE2;	Error-prone DNA polymerase;hypothetical protein		3_04563	4_04298
rcsC_10~~~rcsC_12	rcsC_10;rcsC_12	Sensor histidine kinase RcsC		3_04612	4_04886
group_4310		hypothetical protein		3_01387	4_00270
ispD_2	;ispD_2	hypothetical protein;2-C-methyl-D-erythritol 4-phosphate cytidylyltransferase		3_05035	4_04705
group_4302		hypothetical protein		3_04907	4_04855
group_4285		hypothetical protein	1_04526		4_04462
cca_1~~~cca_2	cca_1;cca_2	Multifunctional CCA protein	1_02136	3_05209
actP_4	;actP_4	hypothetical protein;Copper-transporting P-type ATPase	1_03909	3_04506
group_4238	metK	S-adenosylmethionine synthase		3_04454	4_04753
group_4236		hypothetical protein	1_01958	3_01482
group_4226		hypothetical protein	1_02385	3_04827
leuS_2	leuS_2;	Leucine--tRNA ligase;hypothetical protein		3_05081	4_04738
group_4219	speH	S-adenosylmethionine decarboxylase proenzyme	1_04095	3_04581
group_4211		hypothetical protein	1_00384		4_00531
group_4209		hypothetical protein	1_02196		4_02306
aroE_2~~~aroE_1	aroE_2;aroE_1	Shikimate dehydrogenase (NADP(+))		3_03348	4_03018
group_4176		hypothetical protein	1_03053		4_03137
group_4151		hypothetical protein	1_03821		4_04378
mshA_4	mshA_4;	D-inositol-3-phosphate glycosyltransferase;hypothetical protein	1_02492	3_02899
group_4097		hypothetical protein	1_00559	3_00493
group_4088		hypothetical protein		3_04514	4_04165
group_4084		hypothetical protein	1_01519	3_01844
group_4073		hypothetical protein		3_02847	4_02326
group_4052		hypothetical protein	1_02573		4_02359
group_4032		hypothetical protein		3_00722	4_00397
gph_2	;gph_2	hypothetical protein;Phosphoglycolate phosphatase	1_04339		4_04515
group_3997		hypothetical protein		3_01577	4_01377
group_3995		hypothetical protein	1_03815	3_00693
betA_5~~~alkJ	betA_5;alkJ	Oxygen-dependent choline dehydrogenase;Alcohol dehydrogenase [acceptor]	1_02632		4_02375
rfaF_1	;rfaF_1	hypothetical protein;ADP-heptose--LPS heptosyltransferase 2	1_03350		4_03543
group_3929		hypothetical protein		3_03174	4_04086
group_3925		hypothetical protein	1_02043		4_02432
group_3896		hypothetical protein	1_04205	3_04797
group_3895		GTP cyclohydrolase 1 type 2;hypothetical protein	1_01573		4_01735
group_3890	;dltA_1	hypothetical protein;D-alanine--D-alanyl carrier protein ligase	1_03307		4_03427
sucB_2	;sucB_2	hypothetical protein;Dihydrolipoyllysine-residue succinyltransferase component of 2-oxoglutarate dehydrogenase complex	1_00911		4_03161
group_3845		hypothetical protein	0_refound_72		4_03443
group_3839		hypothetical protein	0_refound_30	3_03585
group_3836		hypothetical protein		1_refound_194	4_04499
group_3833		hypothetical protein		3_03673	2_refound_320
group_3824		hypothetical protein		1_refound_176	4_00271
group_3822		hypothetical protein	1_04091	1_refound_164
group_3811		hypothetical protein	1_00878		4_03521
group_3791		hypothetical protein	0_refound_74		4_03736
glyS	glyS	Glycine--tRNA ligase beta subunit		3_00417	2_refound_254
group_3764		hypothetical protein	0_refound_2	3_00661
group_3755		hypothetical protein		3_04409	4_03468
group_3744		hypothetical protein	0_refound_75		4_03882
group_3743		hypothetical protein		3_05046	4_04741
group_3741		hypothetical protein	0_refound_34	3_03822
group_3737		hypothetical protein	1_00163		4_00356
group_3736		hypothetical protein	0_refound_83		4_04721
murD_2	murD_2	UDP-N-acetylmuramoylalanine--D-glutamate ligase		1_refound_187	4_03875
group_3734		hypothetical protein	0_refound_67		4_02675
group_3733	polB	DNA polymerase II	0_refound_66		4_02586
group_3717		hypothetical protein	0_refound_76		4_04004
pxpA3_2	pxpA3_2	5-oxoprolinase subunit A 3		3_05143	2_refound_330
group_3704		hypothetical protein	1_03424		2_refound_286
alr_2	alr_2	Alanine racemase biosynthetic	0_refound_51	3_05137
group_3687		hypothetical protein	1_03004		2_refound_276
group_3682		hypothetical protein		3_01127	4_00090
group_3671		hypothetical protein	1_01803		4_03405
group_3652		hypothetical protein		3_00498	4_00382
group_3648		hypothetical protein		1_refound_182	4_03222
group_3645		hypothetical protein		3_05234	4_00552
group_3640		hypothetical protein	1_03471	1_refound_153_stop
group_3630		hypothetical protein	0_refound_58		4_00956
group_3612		O-acetyl-L-homoserine sulfhydrylase		3_04438	4_04315
group_3605		Iron-sulfur cluster carrier protein	1_04241		2_refound_301
pyrD_1	pyrD_1	Dihydroorotate dehydrogenase (quinone)	1_03890	3_04440
group_3599		hypothetical protein		1_refound_188	4_04053
group_3593		hypothetical protein		3_04747	2_refound_325
group_3567		hypothetical protein		3_04074	4_03720
pepQ	pepQ	Xaa-Pro dipeptidase		3_03980	4_03627
group_3554		hypothetical protein	1_04363		2_refound_303_stop
group_3532		hypothetical protein	1_00010	3_00141
group_3526		hypothetical protein	1_00879		2_refound_242_stop
group_3509		hypothetical protein	0_refound_55		4_00354
group_3504		hypothetical protein		3_01585	4_01384
group_3498		hypothetical protein	1_00182		4_00374
group_3466		hypothetical protein	1_02981	1_refound_148
group_3463		hypothetical protein	1_00497		4_00567
group_3460		hypothetical protein	0_refound_73		4_03712
group_3451		hypothetical protein	1_00615		2_refound_240
group_3446		hypothetical protein		1_refound_200	4_04836
group_3420		hypothetical protein	1_03924	3_04818
group_3415		hypothetical protein		3_01722	4_00558
group_3414		hypothetical protein		3_01389	4_01292
group_3413		hypothetical protein		3_00499	4_00381
group_3404		hypothetical protein	1_01569		2_refound_250
ogt_2	ogt_2	Methylated-DNA--protein-cysteine methyltransferase	1_02915	3_03406
group_3379		hypothetical protein	1_03474		4_01114
group_3370		hypothetical protein	0_refound_52	3_05141
group_3342		hypothetical protein		3_00867	2_refound_310
group_3326		hypothetical protein	1_00117		4_00137
group_3302		hypothetical protein		3_02581	4_01962
group_3301		hypothetical protein		3_01721	4_00557
group_3285		hypothetical protein		3_04515	2_refound_322
group_3283		hypothetical protein	1_04264	3_04920
dxr	dxr	1-deoxy-D-xylulose 5-phosphate reductoisomerase		3_01040	4_04482
group_3274		Homocitrate synthase	0_refound_48	3_05003
group_3263		hypothetical protein		1_refound_180_stop	4_03040
group_3237		hypothetical protein		1_refound_198	4_04798
group_3230		hypothetical protein	0_refound_23	3_03248
group_3217		hypothetical protein		3_05236	2_refound_331
group_3214		hypothetical protein		3_00896	4_00139
group_3207		hypothetical protein	1_00427		4_00944
group_3205		hypothetical protein		1_refound_189	4_04073
group_3198		hypothetical protein	0_refound_8	3_01299
group_3194		hypothetical protein	1_00877		4_03522
group_3180		hypothetical protein	1_00409		4_00481
group_3150		hypothetical protein	1_00176		4_00369
group_3141		hypothetical protein		3_01726	4_00418
group_3113		hypothetical protein		3_03390	2_refound_318
group_3110		hypothetical protein	1_04375		4_03635
group_3103		hypothetical protein	1_01537		4_01110
group_3092		hypothetical protein		3_04954	4_04479
group_3088		hypothetical protein	1_00164		4_00357
group_3084		hypothetical protein		3_04811	4_04513
group_3080		hypothetical protein		3_01554	4_00799
group_3072		hypothetical protein	1_02310		2_refound_260
group_3062		hypothetical protein		3_04073	4_03721
group_3055		hypothetical protein	1_01634		4_01274
group_3024		hypothetical protein	1_02427	1_refound_138_stop
group_3015		hypothetical protein		3_01725	4_00419
adeQ	adeQ	Adenine permease AdeQ	1_02266		4_02378
group_2976		hypothetical protein	0_refound_29	3_03508
group_2971		hypothetical protein		3_01553	4_00800
group_2939		hypothetical protein		3_00717	4_00392
group_2936		hypothetical protein		3_00389	4_00541
group_2928		hypothetical protein		3_01388	4_00269
group_2920		hypothetical protein	1_00302		4_00331
comM_2	comM_2	Competence protein ComM	1_03186		4_03195
group_2909		hypothetical protein		3_01988	4_00550
group_2901		hypothetical protein	1_03930		4_04896
gcvP_3	gcvP_3	Glycine dehydrogenase (decarboxylating)	0_refound_84		4_04833
group_2884		hypothetical protein		1_refound_195	4_04523
group_2882	lldD_2	L-lactate dehydrogenase		3_04860	2_refound_327
group_2875		hypothetical protein	1_00783		4_01753
group_2872		hypothetical protein		1_refound_190	4_04088
group_2868		hypothetical protein		3_00908	4_01280
group_2852		hypothetical protein		3_02669	4_00803
group_2847		hypothetical protein	1_00175		4_00368
group_2843		hypothetical protein		1_refound_183	4_03315
group_2841		hypothetical protein		3_02059	2_refound_313_stop
group_2832		hypothetical protein	1_00575		2_refound_239
group_2819		hypothetical protein		3_00894	4_00141
group_2804		hypothetical protein	1_04416		4_00219
group_2803		hypothetical protein		3_00897	4_00138
group_2787		hypothetical protein	1_03938	3_04525
group_2783		hypothetical protein	1_04389		4_04631
group_2734		hypothetical protein		3_03693	4_03311
group_2731	hdfR_8	HTH-type transcriptional regulator HdfR	1_04603	3_05195
group_2719		hypothetical protein		3_00721	4_00396
group_2699		hypothetical protein		3_04676	4_04458
group_2684		hypothetical protein	0_refound_70		4_02965
group_2683		hypothetical protein		3_02265	4_01967
fliS	fliS	Flagellar secretion chaperone FliS	1_01538		4_01111
group_2676		hypothetical protein	1_01402	3_05111
gcvH_1	gcvH_1	Glycine cleavage system H protein	1_01019		4_01043
group_2644		hypothetical protein		3_04347	4_00405
mcpQ_1	mcpQ_1	Methyl-accepting chemotaxis protein McpQ	1_01492		4_02883
group_2632		hypothetical protein	1_03269		4_00485
group_2622		hypothetical protein		3_00518	4_01193
group_2610		hypothetical protein		1_refound_185	4_03502
group_2606		hypothetical protein	1_02863		4_03043
group_2597		hypothetical protein	1_04304		4_04219
dnaJ_1	dnaJ_1	Chaperone protein DnaJ	0_refound_57		4_00832
namA_2	namA_2	NADPH dehydrogenase		3_02815	2_refound_314
group_2560		hypothetical protein		3_03150	4_02828
group_2552		hypothetical protein	0_refound_59		4_01074
group_2546		hypothetical protein	1_01532		4_01683
group_2536	hdfR_8	HTH-type transcriptional regulator HdfR	1_04590		4_04845
ptrB	ptrB	Protease 2		3_02509	4_02403
group_2516		hypothetical protein	0_refound_63_stop		4_01881
arsC_1	arsC_1	Arsenate reductase		3_00712	4_00387
potA_3	potA_3	Spermidine/putrescine import ATP-binding protein PotA	1_04307		2_refound_302
group_2489		hypothetical protein	1_00301		4_00330
group_2480	arsC	Glutaredoxin arsenate reductase	1_01804		4_03406
group_2475		hypothetical protein		3_00891	4_00144
group_2472		hypothetical protein	1_01066		4_02218
ybaL	ybaL	Putative cation/proton antiporter YbaL		3_02018	4_03273
group_2461		hypothetical protein	1_01042		4_01060
group_2453		hypothetical protein	0_refound_80		4_04442
group_2432		hypothetical protein	1_00508		4_00758
group_2426	gdhB_2	NAD-specific glutamate dehydrogenase		3_04481	4_03949
group_2414	ssuD_1	Alkanesulfonate monooxygenase		3_03269	2_refound_315
group_2413		hypothetical protein	0_refound_18	3_02850
sigL	sigL	ECF RNA polymerase sigma factor SigL		3_00710	4_00385
rssB_10	rssB_10	Regulator of RpoS	0_refound_77		4_04077
group_2364	oprD_1	Porin D		3_00772	4_00596
group_2363		hypothetical protein	1_04615		4_04911
group_2338		hypothetical protein	1_02709		4_02766
group_2329		hypothetical protein		1_refound_199	4_04809
group_2327		hypothetical protein	0_refound_56		4_00375
group_2310	pyrC_2	Dihydroorotase		3_03674	4_03323
group_2300		hypothetical protein	1_01416	3_01815
group_2268		hypothetical protein		3_04905	4_04455
group_2266		hypothetical protein	0_refound_53	3_05175
group_2263		hypothetical protein		3_00509	4_01488
group_2262		hypothetical protein	1_04617	3_05232
group_2261		hypothetical protein	1_04118	3_04685
group_2254	cheB_3	Protein-glutamate methylesterase/protein-glutamine glutaminase	0_refound_68		4_02853
group_2236		hypothetical protein	1_00307		4_00336
nqrB_1	nqrB_1	Na(+)-translocating NADH-quinone reductase subunit B		3_00868	4_01022
group_2222		hypothetical protein		3_03161	4_02823
arsC_2	arsC_2	Arsenate reductase		3_00716	4_00391
phzF	phzF	Trans-23-dihydro-3-hydroxyanthranilate isomerase	1_04446	1_refound_171
group_2214		hypothetical protein		3_04812	2_refound_326
rssB_8	rssB_8	Regulator of RpoS		3_04516	4_04164
group_2212		hypothetical protein		3_00519	4_01194
group_2210		hypothetical protein		3_00133	4_00451
group_2202		hypothetical protein	0_refound_47	3_04771
group_2198		hypothetical protein	1_00308		4_00337
group_2185		hypothetical protein		3_04615	4_04253
group_2181		hypothetical protein	0_refound_44	3_04510
group_2180	ygcS	Inner membrane metabolite transport protein YgcS		3_04141	2_refound_321
nhaA_1	nhaA_1	Na(+)/H(+) antiporter NhaA		3_00500	2_refound_309
group_2159		hypothetical protein	1_00357		4_00209
gatA_2	gatA_2	Glutamyl-tRNA(Gln) amidotransferase subunit A		1_refound_179	4_02649
mcpU	mcpU	Methyl-accepting chemotaxis protein McpU		3_04116	4_03758
group_2155		hypothetical protein	1_04291		4_04476
group_2153		hypothetical protein	1_03665	3_04020
group_2102		hypothetical protein	1_00306		4_00335
group_2094		hypothetical protein	1_00451	3_02237
group_2093		hypothetical protein		3_01793	4_03372
lip2	lip2	Lipase 2	1_00677	3_00800
purL_2	purL_2	Phosphoribosylformylglycinamidine synthase	1_03007	3_03567
group_2043		hypothetical protein	1_00269	3_03994
group_2032		IS3 family transposase ISPa32	1_00254		4_01076
fldP	fldP	Flavodoxin FldP	1_01016		4_01046
group_2001		hypothetical protein		3_01578	4_01378
btuD_11	btuD_11	Vitamin B12 import ATP-binding protein BtuD	1_04099	1_refound_165
group_1985		hypothetical protein	1_01145		4_03491
aidA	aidA	Quorum-quenching protein AidA	1_04525		4_03766
group_1980		hypothetical protein		3_02155	4_02330
group_1972		hypothetical protein	1_01866		4_00376
group_1968		hypothetical protein		3_01030	4_00884
group_1939		hypothetical protein	1_03109		2_refound_278
group_1937		hypothetical protein	1_02412		2_refound_263
group_1917		hypothetical protein		1_refound_184_stop	4_03416
pheT	pheT	Phenylalanine--tRNA ligase beta subunit	1_01445	1_refound_128
group_1898		hypothetical protein		3_05221	4_04876
group_1892		hypothetical protein		3_01587	4_01386
pgrR_4	pgrR_4	HTH-type transcriptional regulator PgrR		3_04955	4_04478
group_1854		hypothetical protein	1_00304		4_00333
group_1847		hypothetical protein		3_03730	4_03318
group_1827	rbsC	Ribose import permease protein RbsC	1_04163		4_04493
group_1826		hypothetical protein	1_02601		4_04386
group_1825	lpxD_1	UDP-3-O-(3-hydroxymyristoyl)glucosamine N-acyltransferase	1_00492		4_00562
group_1811	gstB_1	Glutathione S-transferase GST-6.0	1_01017		4_01045
group_1808	rbsR	Ribose operon repressor	0_refound_81		4_04492
mdtB_3	mdtB_3	Multidrug resistance protein MdtB		3_04303	4_03904
group_1799	dapH	2345-tetrahydropyridine-26-dicarboxylate N-acetyltransferase	1_01619		4_01791
group_1784		hypothetical protein	1_00180		4_00372
mltF_1	mltF_1	Membrane-bound lytic murein transglycosylase F	1_00162		4_00355
perB	perB	GDP-perosamine N-acetyltransferase	1_00494		4_00564
aacA4	aacA4	Aminoglycoside N(6')-acetyltransferase type 1	1_00389	3_00301
group_1758		hypothetical protein		3_04306	4_03899
group_1747		hypothetical protein	1_02051	3_04330
group_1710		hypothetical protein	1_00020		4_00095
mutL_2	mutL_2	DNA mismatch repair protein MutL	1_04582		4_04817
group_1706		hypothetical protein	1_04388		4_04632
group_1701		hypothetical protein		3_05220	4_04875
group_1694	btuB_7	Vitamin B12 transporter BtuB	1_02911		2_refound_273
group_1677		hypothetical protein	1_04061	1_refound_163
group_1660		hypothetical protein	1_04269		4_04485
recD_2	recD_2	RecBCD enzyme subunit RecD	1_02904	3_02982
group_1647		hypothetical protein	1_01773		4_01648
group_1646		hypothetical protein	1_00424		4_00941
trpG_2	trpG_2	Anthranilate synthase component 2	1_04447	3_04998
group_1610		hypothetical protein	1_00181		4_00373
COQ3_4	COQ3_4	Ubiquinone biosynthesis O-methyltransferase mitochondrial		3_04455	4_04752
group_1597		hypothetical protein	1_00544		4_00190
group_1580		hypothetical protein	1_03215		4_02854
group_1568		hypothetical protein	1_00765		4_00916
group_1538		putative protein		3_04944	4_04589
group_1523		hypothetical protein	1_04102	3_04729
group_1519		hypothetical protein	1_02031	3_02408
arsH_1	arsH_1	NADPH-dependent FMN reductase ArsH		3_00711	4_00386
fabG_1	fabG_1	3-oxoacyl-[acyl-carrier-protein] reductase FabG	1_00113		4_00133
group_1507		hypothetical protein	1_01044		4_01062
group_1506		hypothetical protein		1_refound_191_stop	4_04143
group_1503	apeB	putative M18 family aminopeptidase 2	1_04454		4_04657
group_1500		hypothetical protein	1_01020		4_01042
group_1484		hypothetical protein		1_refound_197	4_04715
nicP_11	nicP_11	Porin-like protein NicP		3_05144	4_04791
group_1481		hypothetical protein		3_03259	4_02904
rstB_2	rstB_2	Sensor protein RstB		3_04529	4_04270
group_1465		hypothetical protein	1_03606		2_refound_290
group_1463	fabG_6	3-oxoacyl-[acyl-carrier-protein] reductase FabG	1_02633		4_02376
group_1454	lgrB_1	Linear gramicidin synthase subunit B		3_04856	4_04419
group_1446		hypothetical protein		3_04075	4_03719
group_1430		hypothetical protein		3_05032	4_04719
group_1428		IS6 family transposase IS6100		3_00943	4_00341
gno	gno	Gluconate 5-dehydrogenase	1_00495		4_00565
group_1406		hypothetical protein		3_02668	4_00802
group_1403		hypothetical protein	1_04400	3_05140
group_1400		hypothetical protein		3_05079	4_04810
tamA	tamA	Translocation and assembly module subunit TamA	1_04260	3_03053
lysA_1	lysA_1	Diaminopimelate decarboxylase	1_03153		4_03254
group_1389		hypothetical protein	1_01802		4_03404
group_1383		hypothetical protein	1_04433	1_refound_170
quiP_2	quiP_2	Acyl-homoserine lactone acylase QuiP		3_02963	4_02607
group_1370		hypothetical protein	1_03139		2_refound_279
group_1348		3-hydroxy-2-methylpyridine-45-dicarboxylate 4-decarboxylase	1_00111		4_00131
bla	bla	Beta-lactamase OXA-10	1_00387	3_00300
group_1301		hypothetical protein		3_01584	4_01383
ant1	ant1	Streptomycin 3''-adenylyltransferase	1_00386		2_refound_237
group_1284		hypothetical protein	1_00305		4_00334
group_1269		hypothetical protein	1_04242		4_00222
group_1267		hypothetical protein	1_04503		4_02613
asnB_2	asnB_2	Asparagine synthetase [glutamine-hydrolyzing] 1	1_04463		4_04653
group_1259	cpg2	Carboxypeptidase G2	1_04292		4_04477
group_1235		hypothetical protein		3_04633	2_refound_323_stop
group_1234		hypothetical protein		3_01720	4_00556
group_1227		hypothetical protein	1_03338		2_refound_282_stop
azoB	azoB	NAD(P)H azoreductase	1_01018		4_01044
folP_2	folP_2	Dihydropteroate synthase	1_00385		4_00532
group_1225		IS66 family transposase ISPpu14	1_00253		2_refound_236
queF_2	queF_2	NADPH-dependent 7-cyano-7-deazaguanine reductase	1_03885		4_03838
tamA_2	tamA_2	Translocation and assembly module subunit TamA		3_05192	4_04893
group_1197		hypothetical protein		3_05228	4_04915
group_1196		ISNCY family transposase ISBcen27		3_00987	4_00708
group_1195	emrB_2	Colistin resistance protein EmrB	1_04486	3_05106
group_1190		hypothetical protein	1_00426		4_00943
tsx	tsx	Nucleoside-specific channel-forming protein Tsx	1_04596		4_03782
group_1157		hypothetical protein		3_01565	4_01760
gltR_1	gltR_1	HTH-type transcriptional regulator GltR	1_02634		4_02377
group_1132		hypothetical protein	1_03226	3_03771
dadD_4	dadD_4	5'-deoxyadenosine deaminase	1_03805	3_04366
hcaB	hcaB	3-phenylpropionate-dihydrodiol/cinnamic acid-dihydrodiol dehydrogenase	1_00114		4_00134
group_1063		hypothetical protein	1_02041		4_02434
group_1058		hypothetical protein		3_02673	4_00807
dmdC_4	dmdC_4	3-methylmercaptopropionyl-CoA dehydrogenase	1_03695		4_04602
group_1046		hypothetical protein	1_01062		4_00170
cysL_1	cysL_1	HTH-type transcriptional regulator CysL	1_00110		4_00130
group_1034		hypothetical protein		3_05198	4_04449
group_1032		hypothetical protein		3_03175	4_04087
group_1019		hypothetical protein		3_00892	4_00143
group_1009	gnu	N-acetyl-alpha-D-glucosaminyl-diphospho-ditransoctacis-undecaprenol 4-epimerase	1_00124		4_00106
group_1008		hypothetical protein	1_00108		4_00128
group_1005		hypothetical protein	1_02042		4_02433
group_998		hypothetical protein	1_00434		4_03091
dmlR_2	dmlR_2	HTH-type transcriptional regulator DmlR	1_01015		4_01047
group_993		hypothetical protein	1_00425		4_00942
group_982		hypothetical protein	1_01063		4_00171
oprB_2	oprB_2	Porin B		3_04830	4_04593
phoA_1	phoA_1	Alkaline phosphatase H	1_02837		2_refound_272_stop
group_952	norG_3	HTH-type transcriptional regulator NorG	1_04199	3_04578
group_936		hypothetical protein	1_02741	3_02793
group_922		IS5 family transposase ISXfu1		3_04909	4_00383
group_915		hypothetical protein	1_00383	3_00304
group_901	mltF_3	Membrane-bound lytic murein transglycosylase F	1_02784	3_04614
xerC_4	xerC_4	Tyrosine recombinase XerC	1_01033		4_01610
group_897		hypothetical protein	1_00130		4_00112
group_891		hypothetical protein	0_refound_54_stop		4_00286
group_889		hypothetical protein	1_00132		4_00114
group_885	xerC_3	Tyrosine recombinase XerC	1_00390		4_00536
tagO	tagO	putative undecaprenyl-phosphate N-acetylglucosaminyl 1-phosphate transferase	1_00123		4_00105
group_854	arnA	Bifunctional polymyxin resistance protein ArnA	1_04232	3_04836
aphB	aphB	Acetylpolyamine amidohydrolase 2		3_03524	4_04461
capD	capD	UDP-glucose 4-epimerase	1_00128		4_00110
fabH_1	fabH_1	3-oxoacyl-[acyl-carrier-protein] synthase 3	1_00496		4_00566
group_829	sdgD	Gentisate 12-dioxygenase	1_00107		4_00127
group_816		Type IV secretion system protein VirB11	1_03270		4_00484
group_813		hypothetical protein	1_00601		4_01334
lnt_2	lnt_2	Apolipoprotein N-acyltransferase		3_04748	4_04400
group_753		IS5 family transposase ISAzo41		3_00715	4_00390
acr3	acr3	Arsenical-resistance protein Acr3		3_00713	4_00388
group_724		hypothetical protein	1_00291		4_00468
wbjC	wbjC	UDP-2-acetamido-26-beta-L-arabino-hexul-4-ose reductase	1_00127		4_00109
group_719		hypothetical protein	1_03383		4_04891
group_706		Carnitine monooxygenase oxygenase subunit	1_00493		4_00563
wbpI	wbpI	UDP-23-diacetamido-23-dideoxy-D-glucuronate 2-epimerase	1_00126		4_00108
vioA	vioA	dTDP-4-amino-46-dideoxy-D-glucose transaminase	1_00498		4_00568
group_691		hypothetical protein	1_04509		4_04790
group_685		hypothetical protein	1_00491		4_00561
group_679		hypothetical protein	1_00876		4_03523
mgtB_2	mgtB_2	Magnesium-transporting ATPase P-type 1		3_04871	4_04660
group_677		hypothetical protein		3_04866	4_04710
group_667	fliC	A-type flagellin	1_03306		4_03428
group_666		hypothetical protein	1_04563	3_05171
malT_4	malT_4	HTH-type transcriptional regulator MalT	1_03977	3_01354
group_660		hypothetical protein	1_00890		4_00955
intQ	intQ	Putative defective protein IntQ		3_01987	4_00549
rfbX	rfbX	Putative O-antigen transporter	1_00131		4_00113
group_630		hypothetical protein	1_01765		4_03789
group_625		hypothetical protein	1_00125		4_00107
mhbM	mhbM	3-hydroxybenzoate 6-hydroxylase	1_00106		4_00126
group_590		hypothetical protein	1_04467		4_04768
group_586		hypothetical protein	1_00129		4_00111
group_572		hypothetical protein	1_04522	1_refound_174
fadD3	fadD3	3-[(3aS4S7aS)-7a-methyl-15-dioxo-octahydro-1H-inden-4-yl]propanoyl:CoA ligase	1_03433		4_04567
group_543		hypothetical protein	1_03933		4_04078
fadF	fadF	putative iron-sulfur-binding oxidoreductase FadF	1_03822		4_04379
clpV1_4	clpV1_4	Protein ClpV1	1_03315	3_03979
sctC_4	sctC_4	Type 3 secretion system secretin		3_05074	4_04903
group_523		hypothetical protein	1_00499		4_00569
group_517		hypothetical protein	0_refound_37	3_03978
nhaA_2	nhaA_2	Na(+)/H(+) antiporter NhaA		3_00514	4_01189
group_498		hypothetical protein	1_04056		4_04341
group_474	iolA	Malonate-semialdehyde dehydrogenase	1_04228	3_04509
lgrD_1	lgrD_1	Linear gramicidin synthase subunit D		1_refound_178	4_02132
group_454		hypothetical protein		3_00893	4_00142
group_443	dltA_4	D-alanine--D-alanyl carrier protein ligase	1_04573	3_05183
group_441		hypothetical protein	1_04052	3_04572
ppc_1	ppc_1	Phosphoenolpyruvate carboxylase	1_02873	3_03401
yehB	yehB	Outer membrane usher protein YehB	1_04347	3_04939
group_425		hypothetical protein	1_04533		4_04119
fliD	fliD	B-type flagellar hook-associated protein 2	1_03473		4_01113
group_413		hypothetical protein	1_04127		4_04393
phdK	phdK	2-formylbenzoate dehydrogenase	1_00112		4_00132
group_380	fptA	Fe(3+)-pyochelin receptor		3_04425	4_04059
group_369		hypothetical protein		3_00895	4_00140
group_365		hypothetical protein		3_01903	4_01288
group_360		IS66 family transposase ISSal1		3_00898	4_00424
bglA	bglA	Beta-glucosidase A	1_02650		4_02796
feoB	feoB	Fe(2+) transporter FeoB	1_03701	3_04284
uvrA_1	uvrA_1	UvrABC system protein A	1_00036	3_00047
btuB_12	btuB_12	Vitamin B12 transporter BtuB		3_04858	4_04587
group_285	napA_3	Periplasmic nitrate reductase	1_04161		4_04372
group_282		hypothetical protein	1_00382	3_00305
rapA_5	rapA_5	RNA polymerase-associated protein RapA	1_03980		4_04102
betA_1	betA_1	Oxygen-dependent choline dehydrogenase	1_00109		4_00129
group_274		hypothetical protein	1_00157		4_00185
group_256		hypothetical protein	1_03830	3_04295
group_253		hypothetical protein	1_04015	3_04643
group_251		hypothetical protein	1_00490		4_00560
alaS	alaS	Alanine--tRNA ligase	1_03472	3_04101
arsA	arsA	Arsenical pump-driving ATPase		3_00714	4_00389
group_245		hypothetical protein	1_00889		4_00954
group_243		hypothetical protein	1_02491		4_02676
kefC_1	kefC_1	Glutathione-regulated potassium-efflux system protein KefC	1_00116		4_00136
group_228		hypothetical protein	1_02951		4_03272
btuB_9	btuB_9	Vitamin B12 transporter BtuB		3_03936	4_03534
group_208		hypothetical protein	1_03876	3_04288
group_156	mfd	Transcription-repair-coupling factor	1_03171		4_03883
group_150		hypothetical protein	1_00255		4_01075
group_149	rcsC_5	Sensor histidine kinase RcsC		3_03561	4_03436
group_148		hypothetical protein	1_00353		4_00214
group_124		hypothetical protein	1_00423		4_00940
group_112		hypothetical protein	1_03001	3_03541
group_111		hypothetical protein	1_02905	3_02981
group_102		hypothetical protein	1_03970	3_04559
group_69		hypothetical protein	1_00558	3_00494
rapA_2	rapA_2	RNA polymerase-associated protein RapA	1_00561	3_00490
group_48		Tn3 family transposase TnAs3	1_00393		4_00342
lgrB_1	lgrB_1	Linear gramicidin synthase subunit B	1_02677	3_03085
group_38		hypothetical protein	1_00864	3_03916
group_35		hypothetical protein		3_02860	4_03620
group_31		hypothetical protein	1_00764		4_00915
group_21	pilY1	Type IV pilus biogenesis factor PilY1	1_00303		4_00332
group_5		hypothetical protein	1_01043		4_01061
vgrG1_6	vgrG1_6	Actin cross-linking toxin VgrG1			4_04935;4_04934
group_4448		hypothetical protein			4_00317;4_00894
group_4447	intA_3	Prophage integrase IntA		3_05237;3_05238
group_4441		hypothetical protein		3_05037;3_04028
group_4440		hypothetical protein		3_03778;3_03680
group_4439		hypothetical protein		3_02846;3_04349
group_4433		hypothetical protein		3_02226;3_02030
group_4432		hypothetical protein		3_02029;3_02225
group_4431		hypothetical protein		3_02224;3_02028
group_4430		hypothetical protein		3_02223;3_02026
group_4422		hypothetical protein		3_03017;3_01385
group_4419		hypothetical protein		3_01908;3_01285
group_4409		hypothetical protein		3_00627;3_00582
group_4408		hypothetical protein		3_00581;3_00626
group_4406		hypothetical protein		3_02738;3_00496
group_4399		hypothetical protein	1_03142;1_04037
group_4398		hypothetical protein	1_03385;1_03141
merC_1	merC_1	Mercuric transport protein MerC	1_01029;1_01056
merP_1	merP_1	Mercuric transport protein periplasmic component	1_01055;1_01028
merT_1	merT_1	Mercuric transport protein MerT	1_01054;1_01027
group_4395		ISL3 family transposase ISStma11	1_01026;1_01053
lpxK_2~~~lpxK	lpxK_2;lpxK	Tetraacyldisaccharide 4'-kinase	1_03345
ligA~~~recJ_1	ligA;recJ_1	DNA ligase;Single-stranded-DNA-specific exonuclease RecJ		3_02446
group_4221		hypothetical protein	1_02507
group_4193	;recG	hypothetical protein;ATP-dependent DNA helicase RecG	1_03378
cheB_3~~~cheB1_2	cheB_3;cheB1_2	Protein-glutamate methylesterase/protein-glutamine glutaminase;Protein-glutamate methylesterase/protein-glutamine glutaminase 1		3_04227
trpI~~~hdfR_1	trpI;hdfR_1	HTH-type transcriptional regulator TrpI;HTH-type transcriptional regulator HdfR		3_03665
group_4132		hypothetical protein		3_02172
hutH_2	hutH_2	Histidine ammonia-lyase	1_03614
phrB	phrB	Deoxyribodipyrimidine photo-lyase		3_03371
group_3948		hypothetical protein			4_03558
group_3887		hypothetical protein;Carnitine monooxygenase reductase subunit	1_03313
group_3882		hypothetical protein	1_01899
group_3838		hypothetical protein		3_00269
group_3835		hypothetical protein			4_04325
group_3834		hypothetical protein			4_00099
group_3832		hypothetical protein		3_02084
group_3830		hypothetical protein	1_00016
group_3829		hypothetical protein		3_00098
group_3828		hypothetical protein		3_04482
group_3827		hypothetical protein		3_02199
group_3826		hypothetical protein		3_04159
group_3823		hypothetical protein		3_02161
group_3820		hypothetical protein	1_03046
group_3819		hypothetical protein	1_00896
group_3818		hypothetical protein		3_04890
group_3817		hypothetical protein		3_00312
group_3816		hypothetical protein	1_04057
group_3815		hypothetical protein	1_02939
group_3809		hypothetical protein			4_00475
group_3807		hypothetical protein		3_00620
group_3806		hypothetical protein		3_00138
group_3804		hypothetical protein			4_04424
group_3803		hypothetical protein		3_01502
group_3802		hypothetical protein	1_03170
group_3789		hypothetical protein			4_00895
group_3788		hypothetical protein			4_00411
group_3784		hypothetical protein			4_00340
group_3779		hypothetical protein			4_03124
group_3778		hypothetical protein		3_00266
intA_3	intA_3	Prophage integrase IntA	1_00591
group_3774		hypothetical protein			4_04921
group_3773		hypothetical protein		3_01167
group_3772		hypothetical protein		3_00965
group_3771		hypothetical protein	1_04423
group_3769		hypothetical protein	1_00143
group_3768		hypothetical protein			4_04714
group_3767		hypothetical protein		3_02519
group_3766		hypothetical protein		3_01931
group_3765		hypothetical protein		3_01568
group_3763		hypothetical protein	1_04521
group_3758		hypothetical protein		3_01581
group_3757		hypothetical protein	1_04584
group_3756		hypothetical protein			4_00477
group_3751		hypothetical protein			4_04711
group_3750		hypothetical protein		3_05152
group_3749		hypothetical protein		3_04684
group_3746		hypothetical protein		3_01228
group_3742		hypothetical protein		3_04607
group_3735		hypothetical protein			4_03486
group_3732		hypothetical protein			4_00371
group_3731		hypothetical protein		3_03962
group_3728	mdtB_4	Multidrug resistance protein MdtB	1_03243
group_3725		hypothetical protein	1_00365
group_3724		hypothetical protein		3_00817
group_3723		hypothetical protein		3_00280
group_3722		hypothetical protein		3_00132
group_3721	sdaA	L-serine dehydratase	1_04606
suhB	suhB	Inositol-1-monophosphatase			4_00612
group_3716		hypothetical protein		3_03018
group_3715		hypothetical protein		3_02520
group_3710		hypothetical protein			4_04726
group_3709		hypothetical protein			4_02318
group_3708		hypothetical protein		3_02160
benM	benM	HTH-type transcriptional regulator BenM		3_01602
group_3699	hdfR_9	HTH-type transcriptional regulator HdfR			4_04862
group_3698		hypothetical protein			4_01825
group_3693		hypothetical protein			4_00487
group_3692		hypothetical protein		3_04681
group_3691		hypothetical protein		3_04167
group_3690		hypothetical protein		3_01416
group_3685	fabB	3-oxoacyl-[acyl-carrier-protein] synthase 1			4_03666
group_3683		hypothetical protein		3_03470
group_3681		hypothetical protein		3_01025
group_3678		hypothetical protein	1_00015
group_3676		hypothetical protein			4_01052
group_3675		hypothetical protein		3_00777
group_3674		hypothetical protein		3_00562
group_3669		hypothetical protein			4_03533
group_3668		hypothetical protein			4_01092
group_3667		hypothetical protein			4_00922
group_3666		hypothetical protein		3_00315
group_3665		hypothetical protein		3_00235
group_3660		hypothetical protein			4_03953
group_3659		hypothetical protein			4_03874
group_3658		hypothetical protein		3_05252
group_3655		hypothetical protein		3_04554
group_3647		hypothetical protein			4_01327
group_3646		hypothetical protein			4_00718
group_3644		hypothetical protein		3_04270
group_3643		hypothetical protein		3_03630
group_3642		hypothetical protein		3_02164
group_3635		hypothetical protein	1_01031
group_3633		hypothetical protein	1_00034
group_3632		hypothetical protein			4_04551
tonB	tonB	Protein TonB			4_03790
group_3629		hypothetical protein			4_00450
group_3628		hypothetical protein		3_05122
group_3627		hypothetical protein		3_04102
group_3625		hypothetical protein		3_01181
group_3624		hypothetical protein		3_00572
group_3623		hypothetical protein	1_04585
group_3620		hypothetical protein	1_02282
group_3616		hypothetical protein	1_00150
group_3615		hypothetical protein			4_04674
group_3614		hypothetical protein			4_02868
group_3613		hypothetical protein			4_02627
group_3611		hypothetical protein		3_04062
group_3610		hypothetical protein		3_02859
group_3609		hypothetical protein		3_02588
group_3608	clpX_2	ATP-dependent Clp protease ATP-binding subunit ClpX		3_02027
group_3607		hypothetical protein		3_01733
group_3606		hypothetical protein		3_00548
group_3604		hypothetical protein	1_03410
group_3600		hypothetical protein			4_04673
group_3596		hypothetical protein			4_00351
group_3595		hypothetical protein			4_00255
group_3592		hypothetical protein		3_04029
group_3591		hypothetical protein		3_02165
group_3590		hypothetical protein		3_00489
group_3589		hypothetical protein		3_00121
group_3587		hypothetical protein	1_04058
group_3586		hypothetical protein	1_03734
group_3584		hypothetical protein	1_00791
group_3583		hypothetical protein	1_00179
group_3582		hypothetical protein			4_04625
group_3581		hypothetical protein			4_00534
group_3580		hypothetical protein			4_00175
group_3579	pdxJ	Pyridoxine 5'-phosphate synthase		3_04774
group_3578		hypothetical protein		3_03250
group_3577		hypothetical protein		3_02517
group_3576		hypothetical protein		3_01708
group_3575		hypothetical protein		3_00569
group_3571		hypothetical protein	1_00166
dppC	dppC	Dipeptide transport system permease protein DppC			4_04878
group_3569		hypothetical protein			4_04815
bkdA1_2	bkdA1_2	2-oxoisovalerate dehydrogenase subunit alpha			4_03914
group_3568		hypothetical protein			4_01636
group_3558	ybiI	putative protein YbiI			4_01324
group_3556		hypothetical protein			4_00228
group_3547		hypothetical protein	1_01045
group_3543		hypothetical protein	1_00167
group_3542		hypothetical protein	1_00146
group_3539		hypothetical protein			4_03769
group_3538		hypothetical protein			4_03653
group_3537		hypothetical protein			4_00310
group_3536		hypothetical protein		3_03974
group_3535		hypothetical protein		3_01723
group_3534		hypothetical protein		3_01441
group_3533		hypothetical protein		3_00323
group_3531		hypothetical protein		3_00101
group_3524		IS3 family transposase ISPa20			4_01822
group_3523		hypothetical protein			4_00178
group_3522		hypothetical protein			4_00078
group_3521		hypothetical protein		3_01801
group_3520		hypothetical protein		3_01692
group_3519		hypothetical protein		3_00619
rrrD_1	rrrD_1	Lysozyme RrrD		3_00331
group_3511	dapA_3	4-hydroxy-tetrahydrodipicolinate synthase			4_04913
spmB	spmB	Spore maturation protein B			4_02652
group_3507		hypothetical protein		3_03236
group_3506		hypothetical protein		3_02944
group_3505		hypothetical protein		3_02168
group_3503		hypothetical protein		3_00330
group_3502		hypothetical protein		3_00233
group_3500		hypothetical protein	1_03899
group_3499		hypothetical protein	1_01058
group_3496		hypothetical protein			4_04636
group_3495		hypothetical protein			4_03424
group_3494		hypothetical protein			4_03285
group_3493		hypothetical protein		3_03306
group_3492		hypothetical protein		3_02843
group_3491		hypothetical protein		3_02308
group_3490		hypothetical protein		3_01442
group_3489		hypothetical protein		3_00849
group_3488		hypothetical protein		3_00816
group_3487		hypothetical protein		3_00320
group_3479		hypothetical protein	1_01708
group_3476		hypothetical protein	1_00588
group_3474		hypothetical protein			4_02484
group_3473		hypothetical protein			4_01676
group_3472		hypothetical protein			4_01027
group_3471		hypothetical protein			4_00361
group_3469		hypothetical protein		3_02512
group_3468		hypothetical protein		3_02419
group_3467		hypothetical protein	1_03981
group_3461		hypothetical protein			4_04645
argA_1	argA_1	Amino-acid acetyltransferase			4_03652
group_3458		hypothetical protein			4_00363
gshA	gshA	Glutamate--cysteine ligase		3_04828
group_3457		hypothetical protein		3_04066
group_3456		hypothetical protein		3_01390
group_3455		hypothetical protein		3_00120
pyrH_1	pyrH_1	Uridylate kinase	1_02341
group_3444		hypothetical protein			4_03509
group_3443		hypothetical protein			4_00360
group_3442		hypothetical protein			4_00237
group_3441		hypothetical protein			4_00230
group_3440		hypothetical protein			4_00211
group_3439		hypothetical protein			4_00167
group_3438		hypothetical protein			4_00166
group_3437		hypothetical protein		3_05126
adeP_3	adeP_3	Adenine permease AdeP		3_04579
group_3435		hypothetical protein		3_02024
group_3434		hypothetical protein		3_01412
group_3433		hypothetical protein		3_00333
group_3432		hypothetical protein	1_03082
group_3427		hypothetical protein	1_00848
group_3424		hypothetical protein			4_01918
group_3423		hypothetical protein			4_00257
group_3422		hypothetical protein		3_05223
group_3421		hypothetical protein		3_04895
group_3419		hypothetical protein		3_04608
group_3418		hypothetical protein		3_02306
group_3416		hypothetical protein		3_01809
group_3412		hypothetical protein		3_00274
group_3396		hypothetical protein			4_00268
group_3394		hypothetical protein		3_02200
group_3393		hypothetical protein		3_01415
group_3392		hypothetical protein		3_01277
group_3390		hypothetical protein	1_02139
group_3384		hypothetical protein			4_02560
group_3383		hypothetical protein			4_01754
group_3382		hypothetical protein		3_02840
group_3381		hypothetical protein		3_02204
group_3380		hypothetical protein		3_00314
group_3377		hypothetical protein	1_01059
group_3374		hypothetical protein			4_02450
group_3373		hypothetical protein			4_01098
group_3372		hypothetical protein			4_00266
group_3371		hypothetical protein			4_00188
group_3369		hypothetical protein		3_03234
group_3368		hypothetical protein		3_02307
group_3367		hypothetical protein		3_01784
group_3366		hypothetical protein		3_01727
group_3364		hypothetical protein		3_00577
group_3363		hypothetical protein		3_00437
group_3362		hypothetical protein		3_00341
group_3361		hypothetical protein		3_00267
aroE_3	aroE_3	Quinate/shikimate dehydrogenase (NAD(+))	1_04506
group_3350		hypothetical protein			4_04213
group_3349		hypothetical protein			4_02781
group_3348		hypothetical protein			4_00231
group_3347		hypothetical protein		3_02839
cvrA	cvrA	K(+)/H(+) antiporter NhaP2		3_02145
group_3345		hypothetical protein		3_02078
group_3344		hypothetical protein		3_01443
group_3343		hypothetical protein		3_01068
group_3339		hypothetical protein	1_03235
dusC_2	dusC_2	tRNA-dihydrouridine(16) synthase			4_04663
group_3333		hypothetical protein		3_04646
group_3332		hypothetical protein		3_03882
group_3331		hypothetical protein		3_02416
group_3330		hypothetical protein		3_01564
group_3325		hypothetical protein			4_04099
group_3324		hypothetical protein			4_00238
group_3323		hypothetical protein			4_00098
nicP_9	nicP_9	Porin-like protein NicP		3_04994
group_3322		hypothetical protein		3_04846
fabR	fabR	HTH-type transcriptional repressor FabR		3_03143
group_3321		hypothetical protein		3_01724
group_3320		hypothetical protein		3_00108
ccoN1_7	ccoN1_7	Cbb3-type cytochrome c oxidase subunit CcoN1	1_04629
group_3318		hypothetical protein	1_03803
group_3314		hypothetical protein	1_00533
group_3309		hypothetical protein			4_04582
group_3308		hypothetical protein			4_04287
group_3306		hypothetical protein			4_00370
group_3305		hypothetical protein		3_04928
group_3300		hypothetical protein		3_00336
group_3299		hypothetical protein		3_00275
group_3298		hypothetical protein	1_02168
group_3291		hypothetical protein			4_02582
group_3290		hypothetical protein			4_00920
group_3289		hypothetical protein			4_00548
group_3288		hypothetical protein			4_00349
group_3287		hypothetical protein		3_05255
group_3284		hypothetical protein		3_00237
group_3276		hypothetical protein	1_00035
group_3272		hypothetical protein		3_01909
group_3270		hypothetical protein		3_00276
group_3268		hypothetical protein	1_02044
group_3265		hypothetical protein	1_00170
group_3262		hypothetical protein			4_02760
group_3261		hypothetical protein			4_02559
group_3259		hypothetical protein		3_04606
group_3258		hypothetical protein		3_02167
group_3257		hypothetical protein		3_01590
group_3256		hypothetical protein		3_01414
group_3251		hypothetical protein			4_01097
group_3250		hypothetical protein			4_01030
group_3249		hypothetical protein			4_00232
group_3246		hypothetical protein		3_00293
group_3235	prtR_2	HTH-type transcriptional regulator PrtR			4_01326
group_3234		hypothetical protein			4_00267
group_3233		hypothetical protein			4_00258
group_3232		hypothetical protein		3_05250
group_3228		hypothetical protein		3_02514
group_3227		hypothetical protein		3_02305
group_3226		hypothetical protein		3_01479
group_3223		hypothetical protein	1_01974
group_3220		hypothetical protein			4_04548
group_3219		hypothetical protein			4_00796
group_3218		hypothetical protein			4_00486
imm	imm	Colicin-E7 immunity protein		3_02451
group_3215		hypothetical protein		3_01638
group_3212		hypothetical protein	1_03619
group_3203		hypothetical protein			4_00379
group_3202		hypothetical protein		3_04367
group_3201		hypothetical protein		3_03115
group_3200		hypothetical protein		3_02025
group_3199		hypothetical protein		3_01927
group_3197		hypothetical protein		3_00429
group_3191		hypothetical protein	1_00363
group_3190		hypothetical protein			4_03152
group_3189		hypothetical protein			4_00229
group_3188		IS3 family transposase ISPen2		3_04837
group_3186		hypothetical protein		3_01603
group_3182		hypothetical protein	1_01956
group_3177		hypothetical protein			4_03187
katA_2	katA_2	Catalase			4_00471
group_3175	ssuB_2	Aliphatic sulfonates import ATP-binding protein SsuB		3_04292
group_3174		hypothetical protein		3_03628
group_3173		hypothetical protein		3_01982
group_3172		hypothetical protein		3_00107
group_3171		hypothetical protein	1_04456
group_3165		hypothetical protein			4_03936
group_3164		hypothetical protein			4_03338
group_3163		hypothetical protein			4_00221
group_3161		hypothetical protein		3_02532
dtd3	dtd3	D-aminoacyl-tRNA deacylase		3_02453
group_3160		hypothetical protein		3_01307
group_3159		hypothetical protein		3_00615
group_3158		hypothetical protein		3_00428
group_3157		hypothetical protein		3_00273
group_3156		hypothetical protein	1_04470
xerD_1	xerD_1	Tyrosine recombinase XerD	1_00833
group_3149		hypothetical protein	1_00033
group_3145		hypothetical protein			4_03125
group_3144		hypothetical protein		3_04271
group_3142		hypothetical protein		3_02531
group_3140		hypothetical protein		3_00485
group_3132		hypothetical protein			4_00401
group_3131		hypothetical protein		3_05214
group_3130		hypothetical protein		3_04919
group_3129		hypothetical protein		3_02518
group_3128		hypothetical protein		3_01437
group_3127		hypothetical protein		3_00557
group_3118		hypothetical protein	1_00185
group_3116		hypothetical protein			4_04936
group_3115		hypothetical protein			4_04687
group_3114		hypothetical protein		3_05097
group_3112		hypothetical protein		3_03239
group_3111		hypothetical protein		3_01311
group_3108		hypothetical protein	1_03750
group_3107		hypothetical protein	1_03428
group_3093		hypothetical protein			4_03990
group_3091		hypothetical protein		3_02417
group_3089		hypothetical protein		3_00142
group_3087		hypothetical protein			4_04575
ygbF	ygbF	CRISPR-associated endoribonuclease Cas2			4_01069
group_3086		hypothetical protein		3_05206
group_3085	sdaA	L-serine dehydratase		3_05200
group_3083		hypothetical protein		3_04605
group_3082		hypothetical protein		3_04272
group_3079		hypothetical protein		3_00579
group_3078		hypothetical protein		3_00558
group_3077		hypothetical protein		3_00271
group_3069		hypothetical protein	1_00171
group_3066		hypothetical protein			4_04937
group_3065		hypothetical protein			4_03986
group_3064		hypothetical protein			4_00259
group_3063		hypothetical protein			4_00187
glyA_3	glyA_3	Serine hydroxymethyltransferase		3_05061
group_3061		hypothetical protein		3_01588
group_3060		hypothetical protein		3_00846
group_3059		hypothetical protein		3_00780
group_3058		hypothetical protein		3_00131
group_3051		hypothetical protein			4_00925
group_3050		hypothetical protein		3_05222
mnmC	mnmC	tRNA 5-methylaminomethyl-2-thiouridine biosynthesis bifunctional protein MnmC		3_05113
group_3049		hypothetical protein		3_04025
group_3048		hypothetical protein		3_01636
group_3047		hypothetical protein		3_01413
group_3046		hypothetical protein		3_00781
group_3045		hypothetical protein		3_00487
group_3044		hypothetical protein		3_00328
group_3035	murE	UDP-N-acetylmuramoyl-L-alanyl-D-glutamate--26-diaminopimelate ligase			4_04532
group_3034		hypothetical protein			4_03894
group_3032	pdxA2	D-erythronate 4-phosphate dehydrogenase			4_02644
group_3031		hypothetical protein			4_00417
group_3030		hypothetical protein			4_00364
group_3029	gbpR_2	HTH-type transcriptional regulator GbpR		3_05202
group_3028		hypothetical protein		3_02450
group_3027		hypothetical protein		3_02222
group_3026		hypothetical protein		3_00907
hdfR_10	hdfR_10	HTH-type transcriptional regulator HdfR	1_04169
group_3022		hypothetical protein	1_00159
group_3020		hypothetical protein			4_01291
group_3019		hypothetical protein		3_05115
group_3018		hypothetical protein		3_03855
group_3017		hypothetical protein		3_03307
group_3016		hypothetical protein		3_02201
group_3014		hypothetical protein		3_01410
group_3013		hypothetical protein		3_00786
group_3012		hypothetical protein		3_00338
group_3011		hypothetical protein		3_00319
ttuD_2	ttuD_2	Putative hydroxypyruvate reductase	1_04570
group_3008		hypothetical protein			4_00416
group_3007		hypothetical protein			4_00345
group_3006		hypothetical protein			4_00216
group_3005		hypothetical protein		3_04922
group_3004		hypothetical protein		3_03065
group_3003		hypothetical protein		3_01900
higB2	higB-2	Toxin HigB-2		3_00782
group_3002		hypothetical protein		3_00277
group_3001	folK	2-amino-4-hydroxy-6-hydroxymethyldihydropteridine pyrophosphokinase	1_04537
group_2988		hypothetical protein			4_03471
group_2987		hypothetical protein			4_03280
group_2985		hypothetical protein			4_02802
group_2984		hypothetical protein			4_02780
group_2983		hypothetical protein			4_00410
group_2982		hypothetical protein			4_00309
group_2981		hypothetical protein			4_00093
group_2980		hypothetical protein		3_05055
group_2978		hypothetical protein		3_03550
group_2977		hypothetical protein		3_03545
panS_1	panS_1	Pantothenate precursors transporter PanS		3_03308
group_2974		hypothetical protein		3_03228
group_2972		hypothetical protein		3_02516
group_2970		hypothetical protein		3_01027
group_2969		Cyclic di-GMP phosphodiesterase	1_04345
group_2968		hypothetical protein	1_04121
group_2959		hypothetical protein			4_03648
group_2958		hypothetical protein			4_02814
group_2957		hypothetical protein			4_02062
group_2956		hypothetical protein			4_00352
group_2955		hypothetical protein		3_04094
argH	argH	Argininosuccinate lyase		3_01812
group_2954		hypothetical protein		3_01637
group_2953		hypothetical protein		3_00419
group_2952		hypothetical protein		3_00285
group_2951		hypothetical protein	1_04271
group_2945		hypothetical protein			4_04444
group_2944	recD	RecBCD enzyme subunit RecD			4_04308
group_2942		hypothetical protein		3_04794
group_2940		hypothetical protein		3_02166
group_2938		hypothetical protein		3_00622
group_2937		hypothetical protein		3_00570
group_2929		hypothetical protein			4_03581
group_2927		hypothetical protein		3_04055
group_2926		hypothetical protein		3_00823
group_2925		hypothetical protein		3_00571
murI_2	murI_2	Glutamate racemase	1_03953
group_2918		hypothetical protein	1_00149
group_2916		hypothetical protein			4_01826
group_2915		hypothetical protein			4_01096
group_2914		hypothetical protein			4_00415
group_2913		hypothetical protein			4_00218
group_2911		hypothetical protein		3_03546
group_2910		hypothetical protein		3_02203
group_2908		hypothetical protein		3_01294
group_2907		hypothetical protein		3_00563
group_2906		hypothetical protein		3_00427
group_2905		hypothetical protein	1_04611
group_2904		hypothetical protein	1_03384
group_2900		hypothetical protein			4_00403
group_2899		hypothetical protein			4_00400
group_2898		hypothetical protein		3_02842
group_2896		hypothetical protein		3_00616
group_2895		hypothetical protein		3_00137
group_2893		hypothetical protein	1_01973
group_2883		hypothetical protein			4_00423
group_2881		hypothetical protein		3_02202
group_2880		hypothetical protein		3_00946
group_2879		hypothetical protein		3_00418
group_2873		hypothetical protein			4_04609
group_2870		hypothetical protein		3_02591
fdx_2	fdx_2	2Fe-2S ferredoxin		3_01184
group_2867		hypothetical protein		3_00625
group_2866		hypothetical protein		3_00580
group_2865		hypothetical protein		3_00436
gshA_2	gshA_2	Glutamate--cysteine ligase			4_04495
group_2857	rlmD_1	23S rRNA (uracil(1939)-C(5))-methyltransferase RlmD			4_00622
group_2856		hypothetical protein			4_00414
group_2855		hypothetical protein		3_04949
group_2853		hypothetical protein		3_03512
group_2840		hypothetical protein		3_00576
group_2839		hypothetical protein		3_00556
group_2827		hypothetical protein			4_04761
davT_2	davT_2	5-aminovalerate aminotransferase DavT			4_04507
group_2826		hypothetical protein			4_03576
group_2825		hypothetical protein			4_03508
group_2823		hypothetical protein			4_00454
group_2822		hypothetical protein			4_00234
group_2821		hypothetical protein		3_04936
group_2820		hypothetical protein		3_01067
group_2818		hypothetical protein		3_00783
group_2814		hypothetical protein	1_03500
group_2806		hypothetical protein			4_04577
group_2805		hypothetical protein			4_00261
group_2801		hypothetical protein		3_02587
group_2799		hypothetical protein		3_00292
group_2798		Polyphosphate:ADP phosphotransferase	1_03943
group_2796		hypothetical protein	1_03427
group_2794		hypothetical protein	1_01957
group_2792		hypothetical protein	1_00391
group_2790	pfeA_3	Ferric enterobactin receptor			4_04733
group_2788		hypothetical protein		3_00779
group_2785		hypothetical protein	1_01397
group_2780		hypothetical protein			4_00412
group_2779		hypothetical protein		3_03340
czrA	czrA	HTH-type transcriptional repressor CzrA		3_02115
group_2778		hypothetical protein		3_00432
group_2767		hypothetical protein			4_02945
group_2766		hypothetical protein			4_01024
group_2765		hypothetical protein			4_00233
acpH	acpH	Acyl carrier protein phosphodiesterase		3_04991
group_2761		hypothetical protein		3_03252
group_2760		hypothetical protein		3_00287
group_2758		hypothetical protein	1_01865
cdiI	cdiI	Immunity protein CdiI			4_04926
group_2754		hypothetical protein			4_04197
group_2752		hypothetical protein		3_04095
group_2751		hypothetical protein		3_02292
group_2750		hypothetical protein		3_00264
group_2746		hypothetical protein	1_01784
group_2745		hypothetical protein	1_01673
group_2742		hypothetical protein		3_02163
group_2741		hypothetical protein		3_01284
group_2732		hypothetical protein			4_00378
group_2729		hypothetical protein		3_00822
group_2725		hypothetical protein	1_00019
group_2723		hypothetical protein			4_01322
group_2722		hypothetical protein			4_00398
group_2721		hypothetical protein		3_05161
group_2718		hypothetical protein		3_00484
group_2714		hypothetical protein	1_00361
group_2711	hemD	Uroporphyrinogen-III synthase	1_04560
group_2698		hypothetical protein			4_04034
group_2696		hypothetical protein		3_00370
group_2694	oprD_5	Porin D	1_03801
group_2686		hypothetical protein	1_00152
fadK	fadK	Medium-chain fatty-acid--CoA ligase			4_00850
group_2682		hypothetical protein			4_00083
group_2681		hypothetical protein		3_03794
group_2679		hypothetical protein		3_00278
group_2666		hypothetical protein			4_03126
group_2665		hypothetical protein		3_05007
pepA_2	pepA_2	Cytosol aminopeptidase		3_04973
kefC_2	kefC_2	Glutathione-regulated potassium-efflux system protein KefC		3_04591
selO_1	selO_1	Protein adenylyltransferase SelO		3_02143
group_2663		hypothetical protein		3_01438
group_2662		hypothetical protein		3_01066
group_2656		hypothetical protein			4_04606
group_2655		hypothetical protein			4_00559
yybR	yybR	putative HTH-type transcriptional regulator YybR			4_00474
group_2654		hypothetical protein		3_00574
group_2649		hypothetical protein	1_02132
group_2643	ubiJ	Ubiquinone biosynthesis accessory factor UbiJ		3_04045
group_2640		hypothetical protein	1_03068
group_2637		hypothetical protein	1_00160
group_2636		hypothetical protein			4_04813
group_2635		hypothetical protein			4_03596
group_2634		hypothetical protein		3_02589
group_2623		hypothetical protein		3_01177
group_2621		hypothetical protein		3_00307
group_2619		hypothetical protein	1_03718
fliS_2	fliS_2	Flagellar secretion chaperone FliS			4_01112
group_2609		hypothetical protein		3_03836
group_2608		hypothetical protein		3_02113
hmrR_1	hmrR_1	HTH-type transcriptional regulator HmrR		3_00438
group_2602		hypothetical protein			4_02626
group_2601		hypothetical protein			4_00235
group_2600		hypothetical protein		3_01022
group_2599		hypothetical protein		3_00375
group_2598		hypothetical protein	1_04556
lpxD_2	lpxD_2	UDP-3-O-acylglucosamine N-acyltransferase	1_01736
group_2594		hypothetical protein	1_00032
group_2593		hypothetical protein			4_01637
group_2592		hypothetical protein			4_01051
group_2591		hypothetical protein			4_00455
group_2590		hypothetical protein			4_00180
group_2586		hypothetical protein		3_01632
group_2585		hypothetical protein		3_00284
group_2584		hypothetical protein		3_00272
group_2574		hypothetical protein			4_04938
group_2573		hypothetical protein		3_02766
group_2569		hypothetical protein	1_03311
group_2561		hypothetical protein			4_04185
group_2559		hypothetical protein			4_01473
group_2558		hypothetical protein		3_04952
cueR_1	cueR_1	HTH-type transcriptional regulator CueR		3_01929
group_2556		hypothetical protein	1_04436
group_2553		hypothetical protein			4_01704
group_2551		hypothetical protein	1_04626
group_2544		hypothetical protein	1_00411
group_2535		hypothetical protein			4_00256
group_2529		hypothetical protein			4_04101
group_2528		hypothetical protein			4_03768
group_2515		hypothetical protein		3_05249
group_2506		hypothetical protein			4_04649
group_2505		hypothetical protein			4_00409
group_2503	nicP_5	Porin-like protein NicP		3_03799
group_2502		hypothetical protein		3_02530
group_2494		hypothetical protein	1_01372
group_2483		hypothetical protein	1_03593
pqsD	pqsD	Anthraniloyl-CoA anthraniloyltransferase		3_03996
astB_1	astB_1	N-succinylarginine dihydrolase		3_03186
group_2474		hypothetical protein		3_00821
group_2466		hypothetical protein			4_00921
group_2465		hypothetical protein		3_04720
rrrD_2	rrrD_2	Lysozyme RrrD		3_03019
yafO	yafO	mRNA interferase toxin YafO		3_01729
group_2464		hypothetical protein		3_00374
oprO	oprO	Porin O	1_04464
group_2463		hypothetical protein	1_03775
group_2457		hypothetical protein			4_04850
group_2456		hypothetical protein			4_04552
group_2455		hypothetical protein			4_04550
group_2454		hypothetical protein			4_04543
group_2452		hypothetical protein			4_00260
group_2451		hypothetical protein		3_04940
group_2446		hypothetical protein	1_02886
group_2440		hypothetical protein			4_04605
group_2439		hypothetical protein			4_02143
group_2438		hypothetical protein		3_05021
nfdA	nfdA	N-substituted formamide deformylase		3_04881
group_2437		hypothetical protein		3_03249
group_2436		hypothetical protein		3_01217
pacS	pacS	putative copper-transporting ATPase PacS		3_00439
group_2428		hypothetical protein			4_01642
group_2427		hypothetical protein		3_05225
group_2425		hypothetical protein		3_01986
group_2424		hypothetical protein		3_00332
group_2415	arnD	4-deoxy-4-formamido-L-arabinose-phosphoundecaprenol deformylase ArnD		3_04835
group_2412		hypothetical protein		3_00628
group_2411		hypothetical protein		3_00334
group_2410		hypothetical protein		3_00311
group_2404		hypothetical protein			4_04820
mcr1	mcr1	putative phosphatidylethanolamine transferase Mcr-1		3_04285
group_2402		hypothetical protein		3_01734
group_2400		hypothetical protein		3_00140
group_2390		hypothetical protein			4_00176
group_2388		hypothetical protein		3_02678
group_2387		hypothetical protein		3_00473
group_2381		hypothetical protein			4_02248
group_2380		hypothetical protein		3_04093
group_2379		hypothetical protein		3_03560
group_2378		hypothetical protein		3_02415
group_2377		hypothetical protein		3_00265
group_2372		hypothetical protein	1_00147
group_2367		hypothetical protein		3_05244
group_2365		hypothetical protein		3_01026
group_2362		hypothetical protein	1_03598
group_2357		hypothetical protein			4_04849
group_2355		hypothetical protein			4_00469
group_2354		3-sulfolactaldehyde reductase		3_04043
rlmM_2	rlmM_2	Ribosomal RNA large subunit methyltransferase M			4_04859
group_2343		hypothetical protein			4_00452
group_2342		hypothetical protein		3_02598
group_2340		hypothetical protein		3_00345
group_2339		hypothetical protein	1_04559
group_2328		NADH dehydrogenase-like protein			4_03392
group_2326		hypothetical protein		3_02205
group_2325		hypothetical protein		3_00258
group_2318		hypothetical protein			4_04685
group_2314		hypothetical protein	1_03869
group_2309		hypothetical protein			4_00719
group_2305		hypothetical protein		3_00426
group_2304		hypothetical protein		3_00309
group_2303		hypothetical protein		3_00290
pilA	pilA	Fimbrial protein		3_00210
group_2290		hypothetical protein		3_03305
group_2289		hypothetical protein		3_01659
group_2278		hypothetical protein			4_02561
group_2277		hypothetical protein		3_00420
group_2276		hypothetical protein		3_00344
group_2275		hypothetical protein	1_03480
group_2267		hypothetical protein			4_00173
group_2264	lrp_1	Leucine-responsive regulatory protein		3_01180
btuD_6	btuD_6	Vitamin B12 import ATP-binding protein BtuD	1_02936
group_2252		hypothetical protein		3_04661
group_2251	glpK_1	Glycerol kinase		3_02470
group_2250		hypothetical protein		3_01418
dnaA_2	dnaA_2	Chromosomal replication initiator protein DnaA	1_00731
group_2245		hypothetical protein			4_00362
group_2244		hypothetical protein		3_01069
group_2243		hypothetical protein		3_00632
group_2242		Single-stranded DNA-binding protein		3_00552
group_2241		hypothetical protein		3_00478
aroA_1	aroA_1	3-phosphoshikimate 1-carboxyvinyltransferase		3_00206
group_2235		hypothetical protein	1_00169
ilvA_2	ilvA_2	L-threonine dehydratase biosynthetic IlvA			4_04569
group_2234		hypothetical protein		3_04027
group_2233		hypothetical protein		3_02515
group_2232		hypothetical protein		3_01182
group_2231		hypothetical protein		3_00564
group_2226		hypothetical protein			4_03751
rtcB_2	rtcB_2	RNA-splicing ligase RtcB			4_03678
group_2225		hypothetical protein			4_01094
group_2224	nohA	Prophage DNA-packing protein NohA			4_01029
group_2220		hypothetical protein		3_01658
group_2219		hypothetical protein		3_00623
group_2218		hypothetical protein		3_00238
group_2216		hypothetical protein			4_04713
group_2215		hypothetical protein			4_03993
group_2213		hypothetical protein		3_04052
group_2211		hypothetical protein		3_00229
group_2209		hypothetical protein	1_02335
group_2203		hypothetical protein			4_00359
group_2201		hypothetical protein	1_03696
group_2196		hypothetical protein		3_00617
group_2186		hypothetical protein			4_04293
group_2184		hypothetical protein			4_00422
group_2183		hypothetical protein			4_00265
group_2182		hypothetical protein		3_04941
group_2178		hypothetical protein		3_00575
group_2168		hypothetical protein	1_00144
group_2164		hypothetical protein		3_00372
group_2158		hypothetical protein	1_00148
group_2157	arnB	UDP-4-amino-4-deoxy-L-arabinose--oxoglutarate aminotransferase		3_04621
group_2156		putative HTH-type transcriptional regulator	1_04614
group_2142		hypothetical protein			4_03957
group_2141		hypothetical protein			4_01095
group_2140		hypothetical protein			4_00177
group_2139	jefA	Drug efflux pump JefA		3_05186
ARG7_1	ARG7_1	Arginine biosynthesis bifunctional protein ArgJ chloroplastic		3_02605
group_2138		hypothetical protein		3_00820
group_2129		hypothetical protein		3_02162
group_2128		hypothetical protein		3_01661
group_2127		hypothetical protein		3_00109
group_2121	pntB	NAD(P) transhydrogenase subunit beta			4_04561
group_2120		hypothetical protein			4_03743
group_2112		hypothetical protein			4_03166
group_2111	pdxA_2	4-hydroxythreonine-4-phosphate dehydrogenase			4_02934
group_2110		hypothetical protein		3_03685
group_2109		hypothetical protein		3_02302
group_2108		hypothetical protein		3_00110
group_2103		hypothetical protein	1_00362
group_2097		hypothetical protein			4_00404
group_2096		hypothetical protein		3_04993
group_2095	aaeB_2	p-hydroxybenzoic acid efflux pump subunit AaeB		3_04364
group_2092		hypothetical protein		3_00236
group_2091		hypothetical protein	1_04422
group_2088		hypothetical protein			4_04718
cse2	cse2	CRISPR-associated protein Cse2			4_01064
group_2087		hypothetical protein			4_00254
group_2084		hypothetical protein		3_00317
group_2082		hypothetical protein			4_04450
hemA_2	hemA_2	Glutamyl-tRNA reductase			4_03350
group_2080		hypothetical protein		3_04534
group_2074		hypothetical protein	1_00178
group_2073		IS66 family transposase ISPre3	1_00017
group_2072		hypothetical protein			4_01063
group_2071		hypothetical protein		3_05253
group_2069	entS_2	Enterobactin exporter EntS		3_03173
group_2055		hypothetical protein			4_04423
group_2053		hypothetical protein		3_03952
group_2052		hypothetical protein		3_03235
group_2051		hypothetical protein		3_01730
group_2048		hypothetical protein	1_03157
group_2042		hypothetical protein			4_02761
group_2041	pfeS_2	Sensor protein PfeS		3_05147
macB	macB	Macrolide export ATP-binding/permease protein MacB		3_05121
group_2038		hypothetical protein		3_03238
group_2037		hypothetical protein		3_01985
nohA	nohA	Prophage DNA-packing protein NohA		3_01799
group_2031		hypothetical protein			4_04238
group_2030	ywrD	Glutathione hydrolase-like YwrD proenzyme			4_03095
group_2029		hypothetical protein			4_00377
group_2028		hypothetical protein			4_00186
hemH_1	hemH_1	Ferrochelatase		3_04898
group_2027		hypothetical protein		3_00550
group_2020		hypothetical protein			4_00239
group_2019		hypothetical protein		3_01282
group_2014		hypothetical protein			4_01325
group_2013	antA	Anthranilate 12-dioxygenase large subunit		3_04737
group_2012	betI_2	HTH-type transcriptional regulator BetI		3_04631
group_2011	hprA	Glycerate dehydrogenase		3_04143
group_2010		hypothetical protein		3_00474
group_2009		hypothetical protein		3_00139
group_2003		hypothetical protein			4_01049
group_2002		hypothetical protein		3_02844
group_2000		hypothetical protein		3_01417
group_1998		hypothetical protein	1_04348
dmlR_9	dmlR_9	HTH-type transcriptional regulator DmlR			4_04640
group_1990		hypothetical protein		3_03629
group_1989		hypothetical protein		3_00850
group_1987		hypothetical protein	1_01972
group_1984	hin	DNA-invertase hin	1_00392
cas6f	cas6f	CRISPR-associated endonuclease Cas6/Csy4	1_00329
arcD_2	arcD_2	Arginine/ornithine antiporter		3_01380
group_1971		hypothetical protein		3_00111
group_1969	benM_3	HTH-type transcriptional regulator BenM			4_04879
group_1967		hypothetical protein	1_03994
group_1963		hypothetical protein	1_00154
group_1958		hypothetical protein		3_00573
group_1957		hypothetical protein		3_00329
ygcS	ygcS	Inner membrane metabolite transport protein YgcS			4_04914
group_1952		hypothetical protein			4_00182
group_1951		hypothetical protein		3_02378
group_1950		hypothetical protein	1_03168
group_1949		putative signaling protein	1_00381
group_1948		hypothetical protein	1_00158
group_1946		hypothetical protein			4_02501
group_1945		hypothetical protein		3_00848
group_1944		hypothetical protein		3_00361
group_1943		hypothetical protein		3_00298
group_1942		hypothetical protein		3_00268
group_1931		hypothetical protein			4_04880
dinG_4	dinG_4	ATP-dependent DNA helicase DinG			4_04717
group_1930		hypothetical protein		3_00129
group_1924		hypothetical protein			4_04789
group_1923		hypothetical protein			4_03787
group_1922		hypothetical protein		3_02303
group_1914		hypothetical protein		3_02418
group_1912		hypothetical protein	1_04219
group_1907		Renalase			4_04897
group_1906		hypothetical protein			4_04542
group_1905		hypothetical protein			4_02486
group_1904		hypothetical protein			4_00165
ubiJ	ubiJ	Ubiquinone biosynthesis accessory factor UbiJ	1_00394
pfeS_1	pfeS_1	Sensor protein PfeS			4_04648
yecD	yecD	Isochorismatase family protein YecD		3_01065
group_1893		hypothetical protein			4_03959
group_1891		hypothetical protein		3_02229
group_1890		hypothetical protein	1_03747
group_1889		hypothetical protein	1_02963
group_1881		hypothetical protein		3_05130
group_1879		hypothetical protein		3_01633
group_1877		hypothetical protein			4_04425
feoB_1	feoB_1	Fe(2+) transporter FeoB			4_03520
group_1875		hypothetical protein		3_03627
group_1874		hypothetical protein		3_02159
group_1872		hypothetical protein		3_01227
group_1866		hypothetical protein	1_00880
group_1861		hypothetical protein			4_00262
group_1860		hypothetical protein		3_04486
group_1859		hypothetical protein		3_00313
group_1858		hypothetical protein	1_04540
ampR	ampR	HTH-type transcriptional activator AmpR		3_04699
group_1851		hypothetical protein			4_02777
group_1850		hypothetical protein			4_01150
group_1849		hypothetical protein			4_00924
group_1848		hypothetical protein			4_00421
group_1842		hypothetical protein			4_01391
cse3	cse3	CRISPR-associated endoribonuclease Cse3			4_01067
group_1841		hypothetical protein			4_00470
group_1839		hypothetical protein		3_03901
group_1838		hypothetical protein		3_01589
group_1837		hypothetical protein		3_01283
group_1831		hypothetical protein	1_00161
group_1828		hypothetical protein		3_00306
group_1822		hypothetical protein			4_02628
group_1821		hypothetical protein			4_01687
group_1820		hypothetical protein			4_00547
group_1819		hypothetical protein		3_00295
group_1818		hypothetical protein		3_00289
group_1817		hypothetical protein	1_04605
group_1816		hypothetical protein	1_04176
group_1814		hypothetical protein	1_03625
group_1807		hypothetical protein			4_03996
dctB_3	dctB_3	C4-dicarboxylate transport sensor protein DctB			4_03884
group_1806		putative signaling protein			4_02220
group_1805		hypothetical protein			4_01635
group_1804		hypothetical protein		3_01229
group_1803		hypothetical protein		3_00339
clpV1_3	clpV1_3	Protein ClpV1			4_03602
group_1795		hypothetical protein			4_00353
dctM_1	dctM_1	C4-dicarboxylate TRAP transporter large permease protein DctM		3_01487
hin_2	hin_2	DNA-invertase hin		3_00369
group_1793		hypothetical protein	1_03709
group_1783		hypothetical protein			4_04821
tetR	tetR	Tetracycline repressor protein class G			4_01701
group_1782		hypothetical protein		3_05248
group_1781		hypothetical protein		3_03242
group_1780		hypothetical protein	1_01064
nagI	nagI	Gentisate 12-dioxygenase		3_05201
group_1777		hypothetical protein		3_03290
group_1775		hypothetical protein		3_00967
group_1774		hypothetical protein		3_00475
group_1773		hypothetical protein		3_00376
group_1772		hypothetical protein		3_00342
fatD	fatD	Ferric-anguibactin transport system permease protein FatD	1_00418
group_1766		hypothetical protein			4_00447
group_1765		hypothetical protein		3_05256
group_1764	FCS1	Trans-feruloyl-CoA synthase FCS1	1_04398
group_1760		hypothetical protein			4_03425
group_1759		hypothetical protein			4_00217
group_1757		hypothetical protein		3_00947
group_1756		hypothetical protein		3_00144
group_1748		hypothetical protein			4_01946
group_1746		hypothetical protein		3_02257
group_1745		hypothetical protein		3_00321
hin_1	hin_1	DNA-invertase hin		3_00302
mdtD_2	mdtD_2	Putative multidrug resistance protein MdtD			4_03290
group_1739		hypothetical protein		3_05054
group_1737		hypothetical protein		3_00621
group_1735		hypothetical protein	1_03169
group_1724		hypothetical protein			4_00721
fdm	fdm	Formaldehyde dismutase		3_02572
group_1722		hypothetical protein		3_02304
group_1721		hypothetical protein		3_01719
group_1720		hypothetical protein		3_00567
group_1719		hypothetical protein		3_00479
group_1718		putative protein		3_00421
group_1714		hypothetical protein			4_00264
group_1713		hypothetical protein		3_01728
group_1712		hypothetical protein	1_04465
group_1708		hypothetical protein			4_00088
group_1707		hypothetical protein		3_00785
group_1700		hypothetical protein			4_03831
group_1699		hypothetical protein			4_01688
group_1698	nqrA	Na(+)-translocating NADH-quinone reductase subunit A		3_04602
group_1697		hypothetical protein		3_00944
group_1696		hypothetical protein		3_00476
group_1695		hypothetical protein		3_00122
nanT_3	nanT_3	Sialic acid transporter NanT	1_04367
group_1693		hypothetical protein	1_02640
group_1690		hypothetical protein			4_04940
group_1689		hypothetical protein			4_03718
group_1688		Pentapeptide repeat protein			4_00535
group_1687		hypothetical protein		3_01063
ssuD_2	ssuD_2	Alkanesulfonate monooxygenase	1_04479
group_1685		hypothetical protein		3_00260
carC	carC	Caffeyl-CoA reductase-Etf complex subunit CarC			4_04751
group_1683		hypothetical protein			4_04547
group_1682		hypothetical protein			4_03292
group_1681		hypothetical protein			4_01066
group_1680		hypothetical protein		3_05119
group_1679		hypothetical protein		3_00430
group_1675		hypothetical protein	1_00183
group_1672		hypothetical protein			4_04646
group_1671		hypothetical protein	1_04399
group_1665		hypothetical protein			4_04568
lgrD_3	lgrD_3	Linear gramicidin synthase subunit D			4_04018
group_1664		hypothetical protein			4_00102
group_1663	dapA_3	4-hydroxy-tetrahydrodipicolinate synthase		3_04098
group_1661		hypothetical protein	1_04333
group_1659		hypothetical protein	1_03317
group_1657		hypothetical protein		3_03060
group_1656		hypothetical protein		3_00230
group_1655		hypothetical protein		3_00124
yfdE_2	yfdE_2	Acetyl-CoA:oxalate CoA-transferase	1_04555
group_1654		hypothetical protein	1_04196
group_1651		hypothetical protein			4_00399
group_1649	copA_1	Copper-exporting P-type ATPase		3_02737
plsX_2	plsX_2	Phosphate acyltransferase			4_04814
group_1645		hypothetical protein			4_00449
group_1644		hypothetical protein		3_03162
queA_2	queA_2	S-adenosylmethionine:tRNA ribosyltransferase-isomerase		3_01381
group_1641		hypothetical protein		3_05043
uspE_1	uspE_1	Universal stress protein E		3_01379
group_1640		hypothetical protein		3_00948
group_1634		hypothetical protein	1_00177
group_1631		hypothetical protein			4_01823
group_1630		hypothetical protein		3_01230
group_1629		hypothetical protein		3_01218
group_1628		hypothetical protein	1_04586
group_1625		hypothetical protein			4_00554
group_1624		hypothetical protein		3_02081
group_1623		hypothetical protein		3_01902
group_1620		hypothetical protein	1_04113
group_1619		hypothetical protein	1_03206
tobZ	tobZ	nebramycin 5' synthase			4_04414
quiP_3	quiP_3	Acyl-homoserine lactone acylase QuiP			4_02368
group_1615		hypothetical protein			4_00472
group_1614		hypothetical protein		3_00778
group_1603		hypothetical protein			4_02371
group_1598		hypothetical protein			4_00208
group_1593		hypothetical protein			4_03208
group_1591		hypothetical protein		3_01419
group_1590		hypothetical protein		3_00296
group_1589		hypothetical protein		3_00231
group_1582		hypothetical protein			4_01289
group_1578		hypothetical protein			4_00227
group_1577		hypothetical protein		3_05180
group_1575		hypothetical protein		3_00232
group_1571		hypothetical protein		3_02228
group_1562		hypothetical protein		3_01279
group_1561		hypothetical protein	1_04190
group_1557		hypothetical protein			4_04939
group_1556	metG	Methionine--tRNA ligase			4_04762
group_1555		hypothetical protein			4_00551
group_1554	macA	Macrolide export protein MacA		3_05120
group_1552		putative HTH-type transcriptional regulator		3_01440
group_1548		hypothetical protein		3_04026
group_1547	ttuE	Pyruvate kinase	1_04569
hemL_3	hemL_3	Glutamate-1-semialdehyde 21-aminomutase	1_04149
group_1542		hypothetical protein			4_04161
group_1541		hypothetical protein			4_00413
group_1540		hypothetical protein			4_00347
group_1539		hypothetical protein		3_04967
group_1537		hypothetical protein		3_00286
group_1532		hypothetical protein			4_03910
group_1531		hypothetical protein		3_00549
group_1530		hypothetical protein		3_00360
ppx_2	ppx_2	Exopolyphosphatase			4_01200
group_1518		hypothetical protein		3_00959
chqB	chqB	Hydroxyquinol 12-dioxygenase		3_05215
group_1514		hypothetical protein		3_00228
group_1509		hypothetical protein			4_00174
group_1508		hypothetical protein		3_03066
clpB_2	clpB_2	Chaperone protein ClpB	1_04594
group_1505		hypothetical protein		3_05246
group_1504		hypothetical protein		3_00424
group_1501	tdh_1	L-threonine 3-dehydrogenase	1_01633
group_1497		hypothetical protein		3_05172
group_1496		hypothetical protein		3_04053
group_1495		hypothetical protein		3_03241
ccoN1_2	ccoN1_2	Cbb3-type cytochrome c oxidase subunit CcoN1			4_04900
group_1482	nicP_10	Porin-like protein NicP		3_04995
nqrB_2	nqrB_2	Na(+)-translocating NADH-quinone reductase subunit B		3_04601
group_1480		hypothetical protein		3_00629
group_1479		hypothetical protein		3_00396
group_1477		hypothetical protein	1_01342
group_1476		hypothetical protein	1_00284
group_1470		hypothetical protein		3_04103
group_1469		hypothetical protein		3_02786
group_1468		putative oxidoreductase		3_01928
group_1467		hypothetical protein		3_00099
group_1466		hypothetical protein	1_04157
cph2	cph2	Phytochrome-like protein cph2	1_01177
group_1461		hypothetical protein	1_00145
group_1455		hypothetical protein			4_04712
rmtB	rmtB	16S rRNA (guanine(1405)-N(7))-methyltransferase			4_01643
group_1453		IS21 family transposase ISUnCu3			4_00344
phaB	phaB	Acetoacetyl-CoA reductase		3_00116
group_1449		hypothetical protein	1_00165
sbcC	sbcC	Nuclease SbcCD subunit C			4_04307
yokD	yokD	SPbeta prophage-derived aminoglycoside N(3')-acetyltransferase-like protein YokD			4_03893
group_1444		hypothetical protein		3_01183
guaD_2	guaD_2	Guanine deaminase			4_04672
group_1439		hypothetical protein			4_04508
group_1438		hypothetical protein			4_03383
glpE_2	glpE_2	Thiosulfate sulfurtransferase GlpE			4_03362
group_1437		hypothetical protein		3_03237
group_1435		hypothetical protein		3_01215
mexA_3	mexA_3	Multidrug resistance protein MexA	1_02564
group_1431		hypothetical protein		3_05036
btuB_10	btuB_10	Vitamin B12 transporter BtuB		3_04553
group_1429		hypothetical protein		3_01710
group_1426		hypothetical protein	1_03780
group_1420		hypothetical protein	1_00027
group_1418		hypothetical protein			4_01093
group_1417		hypothetical protein			4_00220
group_1415		hypothetical protein		3_03611
group_1414		hypothetical protein		3_01477
group_1413		hypothetical protein	1_04455
betB_2	betB_2	NAD/NADP-dependent betaine aldehyde dehydrogenase			4_04920
fadJ_2	fadJ_2	Fatty acid oxidation complex subunit alpha		3_04311
ccoP1	ccoP1	Cbb3-type cytochrome c oxidase subunit CcoP1		3_04031
group_1407		hypothetical protein		3_02756
group_1405		hypothetical protein		3_00964
group_1404		hypothetical protein		3_00630
puuC_3	puuC_3	NADP/NAD-dependent aldehyde dehydrogenase PuuC			4_04797
group_1399		hypothetical protein		3_04096
group_1398		hypothetical protein		3_01693
group_1397		hypothetical protein		3_01126
group_1390		hypothetical protein			4_04647
zitB_1	zitB_1	Zinc transporter ZitB		3_00371
yclP	yclP	Petrobactin import ATP-binding protein YclP	1_00416
group_1387		hypothetical protein			4_00479
group_1386		hypothetical protein			4_00476
group_1385		hypothetical protein			4_00210
group_1384		hypothetical protein		3_01792
fabI_1	fabI_1	Enoyl-[acyl-carrier-protein] reductase [NADH] FabI		3_00115
group_1379		hypothetical protein	1_00698
tsaR	tsaR	HTH-type transcriptional regulator TsaR			4_04852
group_1376		hypothetical protein		3_00297
group_1372		hypothetical protein		3_04507
pdeB	pdeB	putative cyclic di-GMP phosphodiesterase PdeB		3_05020
group_1366	tyrR_2	Transcriptional regulatory protein TyrR		3_04882
group_1361		hypothetical protein		3_02590
group_1360		hypothetical protein		3_01926
group_1359	antA	Anthranilate 12-dioxygenase large subunit	1_04120
group_1357		hypothetical protein	1_03250
mdtB_1	mdtB_1	Multidrug resistance protein MdtB	1_01511
accA_2	accA_2	Acetyl-coenzyme A carboxylase carboxyl transferase subunit alpha			4_03578
group_1354		hypothetical protein			4_00420
tdcG_2	tdcG_2	L-serine dehydratase TdcG		3_05062
group_1353		hypothetical protein		3_01901
group_1352		hypothetical protein	1_04558
group_1351	hudA	UbiD-like decarboxylase	1_04448
group_1343		hypothetical protein			4_04022
group_1342		hypothetical protein		3_01436
group_1341		hypothetical protein		3_01280
group_1334		hypothetical protein			4_04933
group_1333		hypothetical protein			4_04781
group_1332		hypothetical protein			4_02394
group_1331		hypothetical protein		3_01129
group_1329		hypothetical protein			4_04377
nimR_1	nimR_1	HTH-type transcriptional regulator NimR	1_00413
hcaB_2	hcaB_2	3-phenylpropionate-dihydrodiol/cinnamic acid-dihydrodiol dehydrogenase			4_00717
group_1321		hypothetical protein		3_03240
group_1315		hypothetical protein			4_03165
group_1313		hypothetical protein		3_00966
group_1306		hypothetical protein			4_04881
blaNDM1	blaNDM-1	Metallo-beta-lactamase type 2			4_04578
group_1305		hypothetical protein			4_04023
group_1304		hypothetical protein			4_00348
group_1302	xerC_4	Tyrosine recombinase XerC		3_01984
alsT_2	alsT_2	Amino-acid carrier protein AlsT			4_04723
group_1291	potE_4	Putrescine transporter PotE		3_04977
group_1290		hypothetical protein		3_04584
group_1289		hypothetical protein		3_02942
group_1287		hypothetical protein	1_03599
group_1278		hypothetical protein			4_02242
group_1277		hypothetical protein			4_01977
group_1276		IS21 family transposase ISPpu7			4_00343
group_1275		hypothetical protein			4_00168
group_1274		hypothetical protein		3_05048
group_1273	fadB_3	Fatty acid oxidation complex subunit alpha		3_03810
group_1272		hypothetical protein	1_00360
group_1270		hypothetical protein			4_02855
group_1268		hypothetical protein	1_04612
group_1266		hypothetical protein	1_01060
group_1262		hypothetical protein		3_00364
glnQ_1	glnQ_1	Glutamine transport ATP-binding protein GlnQ		3_01862
group_1258	phnE_1	Phosphate-import permease protein PhnE		3_01860
group_1256		hypothetical protein		3_00365
group_1255		hypothetical protein		3_00288
group_1249	yhjE	Inner membrane metabolite transport protein YhjE			4_04816
bla_2	bla_2	Beta-lactamase OXA-1		3_05155
group_1245		hypothetical protein		3_01383
group_1244		hypothetical protein		3_00551
group_1243	btsT	Pyruvate/proton symporter BtsT	1_04485
group_1241	pfeS_2	Sensor protein PfeS			4_04734
group_1232	miaA_2	tRNA dimethylallyltransferase	1_04583
group_1228		hypothetical protein		3_02943
group_1224		hypothetical protein		3_01732
group_1223	ynbC	putative protein YnbC	1_04112
stcD_2	stcD_2	putative N-methylproline demethylase			4_04576
fadH_2	fadH_2	24-dienoyl-CoA reductase			4_04174
group_1221		hypothetical protein			4_00094
group_1220		IS3 family transposase ISPpu22		3_04838
group_1214		hypothetical protein			4_02320
group_1209		hypothetical protein			4_04877
group_1208		hypothetical protein			4_00223
group_1206		hypothetical protein		3_04033
clpP_3	clpP_3	ATP-dependent Clp protease proteolytic subunit		3_01803
group_1205		hypothetical protein	1_04246
group_1204		hypothetical protein			4_04917
group_1203	xylB	Xylulose kinase		3_05123
group_1201		hypothetical protein		3_01029
group_1200		hypothetical protein	1_02956
group_1188		hypothetical protein			4_02395
mdtL_1	mdtL_1	Multidrug resistance protein MdtL			4_01700
group_1187		hypothetical protein			4_00384
group_1185		hypothetical protein		3_04291
group_1184		hypothetical protein		3_03016
group_1182		hypothetical protein	1_04602
ptxB	ptxB	putative phosphite transport system-binding protein PtxB		3_01861
alsT_3	alsT_3	Amino-acid carrier protein AlsT	1_04382
hisK	hisK	Histidinol-phosphatase		3_00961
soj_1	soj_1	Sporulation initiation inhibitor protein Soj		3_00227
group_1168		hypothetical protein	1_00359
mprF	mprF	Phosphatidylglycerol lysyltransferase		3_04705
group_1167		hypothetical protein		3_03835
group_1166	cmpR_2	HTH-type transcriptional activator CmpR		3_01858
group_1161	hutU	Urocanate hydratase			4_04811
ygbT	ygbT	CRISPR-associated endonuclease Cas1			4_01068
dapL	dapL	LL-diaminopimelate aminotransferase		3_04801
group_1154		hypothetical protein	1_00008
group_1152		hypothetical protein		3_04930
group_1145		hypothetical protein			4_02758
group_1144		hypothetical protein			4_01404
group_1136		hypothetical protein	1_00730
gcvA_5	gcvA_5	Glycine cleavage system transcriptional activator	1_03341
ypbG	ypbG	putative protein YpbG			4_01644
group_1124		hypothetical protein		3_01480
clpP_1	clpP_1	ATP-dependent Clp protease proteolytic subunit		3_00282
group_1116		hypothetical protein			4_03418
trxB	trxB	Thioredoxin reductase			4_00720
group_1115	argA	Amino-acid acetyltransferase		3_04829
group_1113	brnQ_2	Branched-chain amino acid transport system 2 carrier protein		3_04286
group_1112		hypothetical protein			4_03358
group_1103		hypothetical protein			4_00263
group_1102		hypothetical protein			4_00179
dmlR_1	dmlR_1	HTH-type transcriptional regulator DmlR			4_00478
group_1088		IS1182 family transposase ISPa7		3_03471
pgk	pgk	Phosphoglycerate kinase		3_04356
group_1083		hypothetical protein			4_04027
group_1082		hypothetical protein			4_04017
group_1081		hypothetical protein			4_00464
hcaR_3	hcaR_3	Hca operon transcriptional activator HcaR		3_01604
group_1079		hypothetical protein		3_00431
group_1078		hypothetical protein	1_04334
group_1069		hypothetical protein	1_00355
group_1064		hypothetical protein			4_04925
pta_3	pta_3	Phosphate acetyltransferase		3_05199
group_1057		hypothetical protein		3_01959
group_1052		hypothetical protein		3_03251
pqsA_1	pqsA_1	Anthranilate--CoA ligase		3_00881
hcaR_2	hcaR_2	Hca operon transcriptional activator HcaR			4_01703
group_1047		hypothetical protein		3_03200
group_1044		hypothetical protein			4_00365
group_1043		hypothetical protein		3_04541
group_1042		hypothetical protein		3_01124
ahpF_1	ahpF_1	Alkyl hydroperoxide reductase subunit F	1_03513
dmlR_6	dmlR_6	HTH-type transcriptional regulator DmlR		3_04221
group_1037		hypothetical protein	1_00151
pta_1	pta_1	Phosphate acetyltransferase		3_00113
group_1026		Baeyer-Villiger monooxygenase			4_04894
group_1021		hypothetical protein			4_02256
murE	murE	UDP-N-acetylmuramoyl-L-alanyl-D-glutamate--26-diaminopimelate ligase		3_04951
group_1004		hypothetical protein		3_01930
group_1003		hypothetical protein		3_00102
fatC	fatC	Ferric-anguibactin transport system permease protein FatC	1_00417
clpP_5	clpP_5	ATP-dependent Clp protease proteolytic subunit			4_03453
group_997		hypothetical protein			4_00225
group_996		hypothetical protein		3_00963
group_991		hypothetical protein			4_04344
group_990	xerC_5	Tyrosine recombinase XerC			4_00919
group_989		hypothetical protein		3_04692
livH_3	livH_3	High-affinity branched-chain amino acid transport system permease protein LivH		3_04458
group_988		hypothetical protein		3_00787
group_987		hypothetical protein	1_04409
group_984		hypothetical protein	1_00172
group_981		hypothetical protein		3_00259
group_975		hypothetical protein			4_00539
group_974		hypothetical protein		3_01731
gcvA_2	gcvA_2	Glycine cleavage system transcriptional activator		3_02625
cse1	cse1	CRISPR-associated protein CasA/Cse1			4_03047
group_967		hypothetical protein		3_03302
group_966		hypothetical protein			4_03649
group_965		hypothetical protein			4_01050
group_964		hypothetical protein		3_04887
group_963	xerC_2	Tyrosine recombinase XerC		3_00423
group_961		hypothetical protein	1_00841
pac	pac	Penicillin G acylase	1_04471
cas1	cas1	CRISPR-associated endonuclease Cas1	1_00334
group_953		hypothetical protein			4_04684
group_951		hypothetical protein		3_01384
group_941		hypothetical protein	1_00589
ftsH_2	ftsH_2	ATP-dependent zinc metalloprotease FtsH		3_00362
csy2	csy2	CRISPR-associated protein Csy2	1_00331
cusS_2	cusS_2	Sensor histidine kinase CusS		3_05108
group_928		hypothetical protein		3_04891
apxIB_2	apxIB_2	Toxin RTX-I translocation ATP-binding protein			4_04899
aroE_1	aroE_1	Shikimate dehydrogenase (NADP(+))		3_03211
group_921		hypothetical protein		3_02032
group_919		hypothetical protein			4_04058
group_918		hypothetical protein		3_00340
group_917		hypothetical protein	1_04595
group_913		hypothetical protein			4_01023
group_912		hypothetical protein			4_03426
group_911		hypothetical protein			4_00462
group_910		hypothetical protein		3_03631
smc_2	smc_2	Chromosome partition protein Smc		3_00422
mrcA_1	mrcA_1	Penicillin-binding protein 1A	1_00800
group_899		hypothetical protein		3_03678
group_898		hypothetical protein		3_00146
fatB	fatB	Ferric-anguibactin-binding protein FatB	1_00415
tolC	tolC	Outer membrane protein TolC		3_03814
ptxD	ptxD	Phosphonate dehydrogenase		3_01859
group_887		hypothetical protein			4_00453
group_883		hypothetical protein	1_00014
group_878	fan1	Fanconi-associated nuclease 1		3_04630
group_877		hypothetical protein		3_04555
group_876		hypothetical protein		3_03125
group_871		hypothetical protein			4_00224
group_870		hypothetical protein		3_00322
group_869		hypothetical protein		3_00143
group_867		hypothetical protein	1_01954
group_864		hypothetical protein			4_02321
metH_2	metH_2	Methionine synthase		3_03380
group_859		hypothetical protein		3_00962
csy3	csy3	CRISPR-associated protein Csy3	1_00330
group_851		hypothetical protein			4_04806
group_848		hypothetical protein	1_00168
group_845		hypothetical protein		3_05181
group_839		hypothetical protein		3_01907
group_837		hypothetical protein		3_00819
group_836		hypothetical protein		3_00401
group_833		IS110 family transposase ISPa62			4_00533
group_832		hypothetical protein			4_00466
ephD	ephD	putative oxidoreductase EphD		3_05153
group_831		putative sulfate transporter		3_04535
group_830		hypothetical protein		3_00128
namA_1	namA_1	NADPH dehydrogenase			4_00473
group_824	gcvT_1	Aminomethyltransferase			4_03729
group_823		IS30 family transposase ISHar4		3_01378
group_822		hypothetical protein		3_00477
group_821	gcvT_1	Aminomethyltransferase	1_03462
mrdA_2	mrdA_2	Peptidoglycan DD-transpeptidase MrdA			4_04853
group_818		hypothetical protein			4_03207
group_817		hypothetical protein		3_03233
group_814		hypothetical protein		3_00126
FCS1	FCS1	Trans-feruloyl-CoA synthase FCS1			4_04778
group_810		hypothetical protein			4_01175
[truncated: 402 more rows]
